# Supplementary material for: Three new species of Carychium O.F. Müller, 1773 from the Southeastern USA, Belize and Panama are described using computer tomography (CT) (Eupulmonata, Ellobioidea, Carychiidae)
Source: Zookeys. 2017 May 22;(675):97–127. doi: 10.3897/zookeys.675.12453 (PMC5523888; doi:10.3897/zookeys.675.12453)
Supplement: XML Treatment for Carychium hardiei [file zookeys.675.12453-treatment1.xml]

<!DOCTYPE tp:taxon-treatment
  PUBLIC "-//TaxonX//DTD Taxonomic Treatment Publishing DTD v0 20100105//EN" "tax-treatment-NSO.dtd">
<tp:taxon-treatment xmlns:tp="http://www.plazi.org/taxpub"><tp:treatment-meta><kwd-group><label>Taxon classification</label><kwd><named-content xmlns:xlink="http://www.w3.org/1999/xlink" content-type="kingdom">Animalia</named-content></kwd><kwd><named-content xmlns:xlink="http://www.w3.org/1999/xlink" content-type="order">Eupulmonata</named-content></kwd><kwd><named-content xmlns:xlink="http://www.w3.org/1999/xlink" content-type="family">Carychiidae</named-content></kwd></kwd-group><mixed-citation publication-type="journal"><person-group><name><surname>Jochum</surname><given-names>Adrienne</given-names></name><name><surname>Weigand</surname><given-names>Alexander M.</given-names></name><name><surname>Bochud</surname><given-names>Estee</given-names></name><name><surname>Inäbnit</surname><given-names>Thomas</given-names></name><name><surname>Dörge</surname><given-names>Dorian D.</given-names></name><name><surname>Ruthensteiner</surname><given-names>Bernhard</given-names></name><name><surname>Favre</surname><given-names>Adrien</given-names></name><name><surname>Martels</surname><given-names>Gunhild</given-names></name><name><surname>Kampschulte</surname><given-names>Marian</given-names></name></person-group><article-title>Three new species of <italic><tp:taxon-name><tp:taxon-name-part taxon-name-part-type="genus" reg="Carychium">Carychium</tp:taxon-name-part></tp:taxon-name></italic> O.F. Müller, 1773 from the Southeastern USA, Belize and Panama are described using computer tomography (CT) (<tp:taxon-name><tp:taxon-name-part taxon-name-part-type="suborder">Eupulmonata</tp:taxon-name-part></tp:taxon-name>, <tp:taxon-name><tp:taxon-name-part taxon-name-part-type="superfamily">Ellobioidea</tp:taxon-name-part></tp:taxon-name>, <tp:taxon-name><tp:taxon-name-part taxon-name-part-type="family">Carychiidae</tp:taxon-name-part></tp:taxon-name>)</article-title><source>Zookeys</source><day>22</day><month>5</month><year>2017</year><volume>2017</volume><issue>675</issue><fpage>97</fpage><lpage>127</lpage><pub-id pub-id-type="doi">10.3897/zookeys.675.12453</pub-id></mixed-citation></tp:treatment-meta><tp:nomenclature><tp:taxon-name>
                <tp:taxon-name-part taxon-name-part-type="genus" reg="Carychium">Carychium</tp:taxon-name-part>
                <tp:taxon-name-part taxon-name-part-type="species" reg="hardiei">hardiei</tp:taxon-name-part>
                <object-id xmlns:xlink="http://www.w3.org/1999/xlink" content-type="zoobank" xlink:type="simple">http://zoobank.org/F01FE191-CB7F-429A-AEE8-C0E328230E0C</object-id>
              </tp:taxon-name><tp:taxon-authority>Jochum &amp; Weigand</tp:taxon-authority><tp:taxon-status xmlns:xlink="http://www.w3.org/1999/xlink" xlink:type="simple">sp. n.</tp:taxon-status><xref ref-type="fig" rid="F4">Figures 4</xref><xref ref-type="fig" rid="F5">, 5</xref><tp:nomenclature-citation-list><tp:nomenclature-citation><tp:taxon-name>
                		
                		                
              		</tp:taxon-name><comment><xref ref-type="bibr" rid="B38">Weigand et al., 2013</xref>: 3, Fig. <xref ref-type="fig" rid="F1">1</xref> 37|C9; Seq. ID: BARCA038-10, BARCA039-10, BARCA040-10 </comment></tp:nomenclature-citation></tp:nomenclature-citation-list></tp:nomenclature><tp:treatment-sec sec-type="material" id="SECID0E5TAG"><title>Material.</title><p>Holotype (<named-content xmlns:xlink="http://www.w3.org/1999/xlink" content-type="dwc:institutional_code" xlink:type="simple">NMBE</named-content> 549920/1 ex <abbrev xmlns:xlink="http://www.w3.org/1999/xlink" xlink:title="Adrienne Jochum Collection" id="ABBRID0EJUAG" xlink:type="simple">AJC</abbrev> 1444): USA, Georgia, Flovilla, Butts County, Indian Springs State Park; <named-content xmlns:xlink="http://www.w3.org/1999/xlink" content-type="dwc:verbatimCoordinates" xlink:type="simple"><named-content content-type="geo-json" specific-use="{&#34;type&#34;:&#34;Point&#34;,&#34;coordinates&#34;:[-83.920350,33.242367]}" id="NCID0EQUAG" xlink:type="simple">N 33.242367 W -83.92035</named-content></named-content>; under moist leaf litter in drainage basin; 5 April 2010; leg. Adrienne Jochum.</p><fig id="F4" position="float" orientation="portrait"><label>Figure 4.</label><caption><p>
                    <italic><tp:taxon-name><tp:taxon-name-part taxon-name-part-type="genus" reg="Carychium">Carychium</tp:taxon-name-part> <tp:taxon-name-part taxon-name-part-type="species" reg="hardiei">hardiei</tp:taxon-name-part></tp:taxon-name></italic> sp. n. <bold>A</bold>–<bold>F</bold> holotype (<named-content xmlns:xlink="http://www.w3.org/1999/xlink" content-type="dwc:institutional_code" xlink:type="simple">NMBE</named-content> 549920/1) <bold>G–L</bold> paratype shell (<named-content xmlns:xlink="http://www.w3.org/1999/xlink" content-type="dwc:institutional_code" xlink:type="simple">NMBE</named-content> 549921/8). Scale bar 1 mm.</p></caption><graphic xmlns:xlink="http://www.w3.org/1999/xlink" xlink:href="zookeys-675-097-g004.jpg" position="float" orientation="portrait" xlink:type="simple" id="oo_137125.jpg"/></fig><fig id="F5" position="float" orientation="portrait"><label>Figure 5.</label><caption><p>
                    <italic><tp:taxon-name><tp:taxon-name-part taxon-name-part-type="genus" reg="Carychium">Carychium</tp:taxon-name-part> <tp:taxon-name-part taxon-name-part-type="species" reg="hardiei">hardiei</tp:taxon-name-part></tp:taxon-name></italic> sp. n. <bold>A–F</bold> <abbrev xmlns:xlink="http://www.w3.org/1999/xlink" xlink:title="nano-computed tomography" id="ABBRID0ESWAG" xlink:type="simple">CT</abbrev> scans showing columellar apparatus of paratype (<named-content xmlns:xlink="http://www.w3.org/1999/xlink" content-type="dwc:institutional_code" xlink:type="simple">NMBE</named-content> 549921/8) <bold>G</bold> umbilical view <bold>H</bold> aerial view of protoconch and spire. Scale bar 1 mm.</p></caption><graphic xmlns:xlink="http://www.w3.org/1999/xlink" xlink:href="zookeys-675-097-g005.jpg" position="float" orientation="portrait" xlink:type="simple" id="oo_137126.jpg"/></fig><p>Paratypes: locus typicus 8 shells (<named-content xmlns:xlink="http://www.w3.org/1999/xlink" content-type="dwc:institutional_code" xlink:type="simple">NMBE</named-content> 549921/8 ex <abbrev xmlns:xlink="http://www.w3.org/1999/xlink" xlink:title="Adrienne Jochum Collection" id="ABBRID0ELXAG" xlink:type="simple">AJC</abbrev> 1444); 8 specimens in alcohol (<named-content xmlns:xlink="http://www.w3.org/1999/xlink" content-type="dwc:institutional_code" xlink:type="simple">NMBE</named-content> 549922/8 ex <abbrev xmlns:xlink="http://www.w3.org/1999/xlink" xlink:title="Adrienne Jochum Collection" id="ABBRID0EUXAG" xlink:type="simple">AJC</abbrev> 1444); 8 shells (<named-content xmlns:xlink="http://www.w3.org/1999/xlink" content-type="dwc:institutional_code" xlink:type="simple">SMF</named-content> 341638 ex <abbrev xmlns:xlink="http://www.w3.org/1999/xlink" xlink:title="Adrienne Jochum Collection" id="ABBRID0E4XAG" xlink:type="simple">AJC</abbrev> 1444); 7 shells (<named-content xmlns:xlink="http://www.w3.org/1999/xlink" content-type="dwc:institutional_code" xlink:type="simple">ANSP</named-content> 467825 ex <abbrev xmlns:xlink="http://www.w3.org/1999/xlink" xlink:title="Adrienne Jochum Collection" id="ABBRID0EGYAG" xlink:type="simple">AJC</abbrev> 1444); 7 shells (<named-content xmlns:xlink="http://www.w3.org/1999/xlink" content-type="dwc:institutional_code" xlink:type="simple">CM</named-content> 155814 ex <abbrev xmlns:xlink="http://www.w3.org/1999/xlink" xlink:title="Adrienne Jochum Collection" id="ABBRID0EPYAG" xlink:type="simple">AJC</abbrev> 1444); 6 shells (<named-content xmlns:xlink="http://www.w3.org/1999/xlink" content-type="dwc:institutional_code" xlink:type="simple">UF</named-content> 489973 ex <abbrev xmlns:xlink="http://www.w3.org/1999/xlink" xlink:title="Adrienne Jochum Collection" id="ABBRID0EYYAG" xlink:type="simple">AJC</abbrev> 1444); 24 shells previously preserved in formalin and dried (<abbrev xmlns:xlink="http://www.w3.org/1999/xlink" xlink:title="Adrienne Jochum Collection" id="ABBRID0E3YAG" xlink:type="simple">AJC</abbrev> 1445); data as the holotype.</p></tp:treatment-sec><tp:treatment-sec sec-type="diagnosis" id="SECID0EAZAG"><title>Diagnosis.</title><p>Shell ca. 1.75 mm in height, transparent, elongate-pupiform with an entire, elliptical-oblique, moderately thickened peristome, including a small, deeply set parietal denticle and a slight columellar-basal callus.</p></tp:treatment-sec><tp:treatment-sec sec-type="description" id="SECID0EFZAG"><title>Description</title><p>(material from type locality). Measurements of holotype and paratypes are provided in Table <xref ref-type="table" rid="T2">2</xref>.</p><table-wrap id="T2" position="float" orientation="portrait"><label>Table 2.</label><caption><p>Measurement of <italic><tp:taxon-name><tp:taxon-name-part taxon-name-part-type="genus" reg="Carychium">Carychium</tp:taxon-name-part></tp:taxon-name></italic> shells in frontal view. Species: <italic><tp:taxon-name><tp:taxon-name-part taxon-name-part-type="genus" reg="Carychium">Carychium</tp:taxon-name-part> <tp:taxon-name-part taxon-name-part-type="species" reg="belizeense">belizeense</tp:taxon-name-part></tp:taxon-name></italic> sp. n., N = 6; <italic><tp:taxon-name><tp:taxon-name-part taxon-name-part-type="genus" reg="Carychium">Carychium</tp:taxon-name-part> <tp:taxon-name-part taxon-name-part-type="species" reg="hardiei">hardiei</tp:taxon-name-part></tp:taxon-name></italic> sp. n., N = 6; <italic><tp:taxon-name><tp:taxon-name-part taxon-name-part-type="genus" reg="Carychium">Carychium</tp:taxon-name-part> <tp:taxon-name-part taxon-name-part-type="species" reg="floridanum">floridanum</tp:taxon-name-part></tp:taxon-name></italic> Clapp, 1918 (CN 46540), N = 2; <italic><tp:taxon-name><tp:taxon-name-part taxon-name-part-type="genus" reg="Carychium">Carychium</tp:taxon-name-part> <tp:taxon-name-part taxon-name-part-type="species" reg="costaricanum">costaricanum</tp:taxon-name-part></tp:taxon-name></italic> E. von Martens, 1898 (<named-content xmlns:xlink="http://www.w3.org/1999/xlink" content-type="dwc:institutional_code" xlink:type="simple">RBINS</named-content> 10591.[1]), N = 1; <italic><tp:taxon-name><tp:taxon-name-part taxon-name-part-type="genus" reg="Carychium">Carychium</tp:taxon-name-part> <tp:taxon-name-part taxon-name-part-type="species" reg="mexicanum">mexicanum</tp:taxon-name-part></tp:taxon-name></italic> Pilsbry, 1891 (<named-content xmlns:xlink="http://www.w3.org/1999/xlink" content-type="dwc:institutional_code" xlink:type="simple">RBINS</named-content> 10591.[2], N = 1; <italic><tp:taxon-name><tp:taxon-name-part taxon-name-part-type="genus" reg="Carychium">Carychium</tp:taxon-name-part> <tp:taxon-name-part taxon-name-part-type="species" reg="mexicanum">mexicanum</tp:taxon-name-part></tp:taxon-name></italic> (<abbrev xmlns:xlink="http://www.w3.org/1999/xlink" xlink:title="Adrienne Jochum Collection" id="ABBRID0EL3AG" xlink:type="simple">AJC</abbrev> 2092), N = 4; <italic><tp:taxon-name><tp:taxon-name-part taxon-name-part-type="genus" reg="Carychium">Carychium</tp:taxon-name-part> <tp:taxon-name-part taxon-name-part-type="species" reg="zarzaae">zarzaae</tp:taxon-name-part></tp:taxon-name></italic> sp. n., N = 2. Abbreviations: <abbrev xmlns:xlink="http://www.w3.org/1999/xlink" xlink:title="shell height" id="ABBRID0E13AG" xlink:type="simple">SH</abbrev> – shell height, <abbrev xmlns:xlink="http://www.w3.org/1999/xlink" xlink:title="shell diameter" id="ABBRID0E53AG" xlink:type="simple">SD</abbrev> – shell diameter, <abbrev xmlns:xlink="http://www.w3.org/1999/xlink" xlink:title="peristome height" id="ABBRID0EC4AG" xlink:type="simple">PH</abbrev> – peristome height, <abbrev xmlns:xlink="http://www.w3.org/1999/xlink" xlink:title="peristome diameter" id="ABBRID0EG4AG" xlink:type="simple">PD</abbrev> – peristome diameter, W – Whorl number. All measurements in millimetres.</p></caption><table id="TID0ELVAE" rules="all"><tbody><tr><th rowspan="1" colspan="1">
                        <italic><tp:taxon-name><tp:taxon-name-part taxon-name-part-type="genus" reg="Carychium">Carychium</tp:taxon-name-part></tp:taxon-name></italic> species</th><th rowspan="1" colspan="1">Museum No./Coll. No.</th><th rowspan="1" colspan="1">Sample</th><th rowspan="1" colspan="1">
                        <abbrev xmlns:xlink="http://www.w3.org/1999/xlink" xlink:title="shell height" id="ABBRID0EE5AG" xlink:type="simple">SH</abbrev>
                      </th><th rowspan="1" colspan="1">
                        <abbrev xmlns:xlink="http://www.w3.org/1999/xlink" xlink:title="shell diameter" id="ABBRID0EM5AG" xlink:type="simple">SD</abbrev>
                      </th><th rowspan="1" colspan="1">
                        <abbrev xmlns:xlink="http://www.w3.org/1999/xlink" xlink:title="peristome height" id="ABBRID0EU5AG" xlink:type="simple">PH</abbrev>
                      </th><th rowspan="1" colspan="1">
                        <abbrev xmlns:xlink="http://www.w3.org/1999/xlink" xlink:title="peristome diameter" id="ABBRID0E35AG" xlink:type="simple">PD</abbrev>
                      </th><th rowspan="1" colspan="1">W</th></tr><tr><td rowspan="1" colspan="1">
                        <italic><tp:taxon-name><tp:taxon-name-part taxon-name-part-type="genus" reg="Carychium">C.</tp:taxon-name-part> <tp:taxon-name-part taxon-name-part-type="species" reg="belizeense">belizeense</tp:taxon-name-part></tp:taxon-name></italic> sp. n. Holotype</td><td rowspan="1" colspan="1">
                        <named-content xmlns:xlink="http://www.w3.org/1999/xlink" content-type="dwc:institutional_code" xlink:type="simple">NMBE</named-content> 549923</td><td rowspan="1" colspan="1">1</td><td rowspan="1" colspan="1">1.76</td><td rowspan="1" colspan="1">0.76</td><td rowspan="1" colspan="1">0.64</td><td rowspan="1" colspan="1">0.62</td><td rowspan="1" colspan="1">4.75</td></tr><tr><td rowspan="1" colspan="1">
                        <italic><tp:taxon-name><tp:taxon-name-part taxon-name-part-type="genus" reg="Carychium">C.</tp:taxon-name-part> <tp:taxon-name-part taxon-name-part-type="species" reg="belizeense">belizeense</tp:taxon-name-part></tp:taxon-name></italic> sp. n. Paratype</td><td rowspan="1" colspan="1">
                        <named-content xmlns:xlink="http://www.w3.org/1999/xlink" content-type="dwc:institutional_code" xlink:type="simple">NMBE</named-content> 549924/8</td><td rowspan="1" colspan="1">2</td><td rowspan="1" colspan="1">1.77</td><td rowspan="1" colspan="1">0.76</td><td rowspan="1" colspan="1">0.58</td><td rowspan="1" colspan="1">0.55</td><td rowspan="1" colspan="1">4.75</td></tr><tr><td rowspan="1" colspan="1">
                        <italic><tp:taxon-name><tp:taxon-name-part taxon-name-part-type="genus" reg="Carychium">C.</tp:taxon-name-part> <tp:taxon-name-part taxon-name-part-type="species" reg="belizeense">belizeense</tp:taxon-name-part></tp:taxon-name></italic> sp. n. Paratype</td><td rowspan="1" colspan="1">
                        <named-content xmlns:xlink="http://www.w3.org/1999/xlink" content-type="dwc:institutional_code" xlink:type="simple">NMBE</named-content> 549924/8</td><td rowspan="1" colspan="1">3</td><td rowspan="1" colspan="1">1.83</td><td rowspan="1" colspan="1">0.80</td><td rowspan="1" colspan="1">0.63</td><td rowspan="1" colspan="1">0.57</td><td rowspan="1" colspan="1">5.00</td></tr><tr><td rowspan="1" colspan="1">
                        <italic><tp:taxon-name><tp:taxon-name-part taxon-name-part-type="genus" reg="Carychium">C.</tp:taxon-name-part> <tp:taxon-name-part taxon-name-part-type="species" reg="belizeense">belizeense</tp:taxon-name-part></tp:taxon-name></italic> sp. n. Paratype</td><td rowspan="1" colspan="1">
                        <named-content xmlns:xlink="http://www.w3.org/1999/xlink" content-type="dwc:institutional_code" xlink:type="simple">NMBE</named-content> 549924/8</td><td rowspan="1" colspan="1">4</td><td rowspan="1" colspan="1">1.77</td><td rowspan="1" colspan="1">0.76</td><td rowspan="1" colspan="1">0.62</td><td rowspan="1" colspan="1">0.59</td><td rowspan="1" colspan="1">5.00</td></tr><tr><td rowspan="1" colspan="1">
                        <italic><tp:taxon-name><tp:taxon-name-part taxon-name-part-type="genus" reg="Carychium">C.</tp:taxon-name-part> <tp:taxon-name-part taxon-name-part-type="species" reg="belizeense">belizeense</tp:taxon-name-part></tp:taxon-name></italic> sp. n. Paratype</td><td rowspan="1" colspan="1">
                        <named-content xmlns:xlink="http://www.w3.org/1999/xlink" content-type="dwc:institutional_code" xlink:type="simple">NMBE</named-content> 549924/8</td><td rowspan="1" colspan="1">5</td><td rowspan="1" colspan="1">1.68</td><td rowspan="1" colspan="1">0.71</td><td rowspan="1" colspan="1">0.56</td><td rowspan="1" colspan="1">0.51</td><td rowspan="1" colspan="1">5.00</td></tr><tr><td rowspan="1" colspan="1">
                        <italic><tp:taxon-name><tp:taxon-name-part taxon-name-part-type="genus" reg="Carychium">C.</tp:taxon-name-part> <tp:taxon-name-part taxon-name-part-type="species" reg="belizeense">belizeense</tp:taxon-name-part></tp:taxon-name></italic> sp. n. Paratype</td><td rowspan="1" colspan="1">
                        <named-content xmlns:xlink="http://www.w3.org/1999/xlink" content-type="dwc:institutional_code" xlink:type="simple">NMBE</named-content> 549924/8</td><td rowspan="1" colspan="1">6</td><td rowspan="1" colspan="1">1.70</td><td rowspan="1" colspan="1">0.77</td><td rowspan="1" colspan="1">0.62</td><td rowspan="1" colspan="1">0.59</td><td rowspan="1" colspan="1">4.63</td></tr><tr><td rowspan="1" colspan="3">
                        <bold>Mean <italic><tp:taxon-name><tp:taxon-name-part taxon-name-part-type="genus" reg="Carychium">C.</tp:taxon-name-part> <tp:taxon-name-part taxon-name-part-type="species" reg="belizeense">belizeense</tp:taxon-name-part></tp:taxon-name></italic></bold>
                      </td><td rowspan="1" colspan="1">
                        <bold>1.75</bold>
                      </td><td rowspan="1" colspan="1">
                        <bold>0.76</bold>
                      </td><td rowspan="1" colspan="1">
                        <bold>0.61</bold>
                      </td><td rowspan="1" colspan="1">
                        <bold>0.57</bold>
                      </td><td rowspan="1" colspan="1">
                        <bold>4.86</bold>
                      </td></tr><tr><td rowspan="1" colspan="1">
                        <italic><tp:taxon-name><tp:taxon-name-part taxon-name-part-type="genus" reg="Carychium">C.</tp:taxon-name-part> <tp:taxon-name-part taxon-name-part-type="species" reg="hardiei">hardiei</tp:taxon-name-part></tp:taxon-name></italic> sp. n. Holotype</td><td rowspan="1" colspan="1">
                        <named-content xmlns:xlink="http://www.w3.org/1999/xlink" content-type="dwc:institutional_code" xlink:type="simple">NMBE</named-content> 549920</td><td rowspan="1" colspan="1">1</td><td rowspan="1" colspan="1">1.86</td><td rowspan="1" colspan="1">0.83</td><td rowspan="1" colspan="1">0.70</td><td rowspan="1" colspan="1">0.60</td><td rowspan="1" colspan="1">4.80</td></tr><tr><td rowspan="1" colspan="1">
                        <italic><tp:taxon-name><tp:taxon-name-part taxon-name-part-type="genus" reg="Carychium">C.</tp:taxon-name-part> <tp:taxon-name-part taxon-name-part-type="species" reg="hardiei">hardiei</tp:taxon-name-part></tp:taxon-name></italic> sp. n. Paratype</td><td rowspan="1" colspan="1">
                        <named-content xmlns:xlink="http://www.w3.org/1999/xlink" content-type="dwc:institutional_code" xlink:type="simple">NMBE</named-content> 549921/8</td><td rowspan="1" colspan="1">2</td><td rowspan="1" colspan="1">1.74</td><td rowspan="1" colspan="1">0.81</td><td rowspan="1" colspan="1">0.62</td><td rowspan="1" colspan="1">0.57</td><td rowspan="1" colspan="1">5.00</td></tr><tr><td rowspan="1" colspan="1">
                        <italic><tp:taxon-name><tp:taxon-name-part taxon-name-part-type="genus" reg="Carychium">C.</tp:taxon-name-part> <tp:taxon-name-part taxon-name-part-type="species" reg="hardiei">hardiei</tp:taxon-name-part></tp:taxon-name></italic> sp. n. Paratype</td><td rowspan="1" colspan="1">
                        <named-content xmlns:xlink="http://www.w3.org/1999/xlink" content-type="dwc:institutional_code" xlink:type="simple">NMBE</named-content> 549921/8</td><td rowspan="1" colspan="1">3</td><td rowspan="1" colspan="1">1.75</td><td rowspan="1" colspan="1">0.78</td><td rowspan="1" colspan="1">0.62</td><td rowspan="1" colspan="1">0.59</td><td rowspan="1" colspan="1">4.80</td></tr><tr><td rowspan="1" colspan="1">
                        <italic><tp:taxon-name><tp:taxon-name-part taxon-name-part-type="genus" reg="Carychium">C.</tp:taxon-name-part> <tp:taxon-name-part taxon-name-part-type="species" reg="hardiei">hardiei</tp:taxon-name-part></tp:taxon-name></italic> sp. n. Paratype</td><td rowspan="1" colspan="1">
                        <named-content xmlns:xlink="http://www.w3.org/1999/xlink" content-type="dwc:institutional_code" xlink:type="simple">NMBE</named-content> 549921/8</td><td rowspan="1" colspan="1">4</td><td rowspan="1" colspan="1">1.69</td><td rowspan="1" colspan="1">0.77</td><td rowspan="1" colspan="1">0.60</td><td rowspan="1" colspan="1">0.55</td><td rowspan="1" colspan="1">5.38</td></tr><tr><td rowspan="1" colspan="1">
                        <italic><tp:taxon-name><tp:taxon-name-part taxon-name-part-type="genus" reg="Carychium">C.</tp:taxon-name-part> <tp:taxon-name-part taxon-name-part-type="species" reg="hardiei">hardiei</tp:taxon-name-part></tp:taxon-name></italic> sp. n. Paratype</td><td rowspan="1" colspan="1">
                        <named-content xmlns:xlink="http://www.w3.org/1999/xlink" content-type="dwc:institutional_code" xlink:type="simple">NMBE</named-content> 549921/8</td><td rowspan="1" colspan="1">5</td><td rowspan="1" colspan="1">1.74</td><td rowspan="1" colspan="1">0.79</td><td rowspan="1" colspan="1">0.63</td><td rowspan="1" colspan="1">0.57</td><td rowspan="1" colspan="1">5.00</td></tr><tr><td rowspan="1" colspan="1">
                        <italic><tp:taxon-name><tp:taxon-name-part taxon-name-part-type="genus" reg="Carychium">C.</tp:taxon-name-part> <tp:taxon-name-part taxon-name-part-type="species" reg="hardiei">hardiei</tp:taxon-name-part></tp:taxon-name></italic> sp. n. Paratype</td><td rowspan="1" colspan="1">
                        <named-content xmlns:xlink="http://www.w3.org/1999/xlink" content-type="dwc:institutional_code" xlink:type="simple">NMBE</named-content> 549921/8</td><td rowspan="1" colspan="1">6</td><td rowspan="1" colspan="1">1.70</td><td rowspan="1" colspan="1">0.75</td><td rowspan="1" colspan="1">0.60</td><td rowspan="1" colspan="1">0.55</td><td rowspan="1" colspan="1">5.00</td></tr><tr><td rowspan="1" colspan="3">
                        <bold>Mean <italic><tp:taxon-name><tp:taxon-name-part taxon-name-part-type="genus" reg="Carychium">C.</tp:taxon-name-part> <tp:taxon-name-part taxon-name-part-type="species" reg="hardiei">hardiei</tp:taxon-name-part></tp:taxon-name></italic></bold>
                      </td><td rowspan="1" colspan="1">
                        <bold>1.75</bold>
                      </td><td rowspan="1" colspan="1">
                        <bold>0.79</bold>
                      </td><td rowspan="1" colspan="1">
                        <bold>0.63</bold>
                      </td><td rowspan="1" colspan="1">
                        <bold>0.57</bold>
                      </td><td rowspan="1" colspan="1">
                        <bold>5.00</bold>
                      </td></tr><tr><td rowspan="1" colspan="1">
                        <italic><tp:taxon-name><tp:taxon-name-part taxon-name-part-type="genus" reg="Carychium">C.</tp:taxon-name-part> <tp:taxon-name-part taxon-name-part-type="species" reg="floridanum">floridanum</tp:taxon-name-part></tp:taxon-name></italic> Clapp, 1918 (<abbrev xmlns:xlink="http://www.w3.org/1999/xlink" xlink:title="nano-computed tomography" id="ABBRID0EXSBG" xlink:type="simple">CT</abbrev>)</td><td rowspan="1" colspan="1">
                        <named-content xmlns:xlink="http://www.w3.org/1999/xlink" content-type="dwc:institutional_code" xlink:type="simple">CM</named-content> 46540</td><td rowspan="1" colspan="1">1</td><td rowspan="1" colspan="1">1.68</td><td rowspan="1" colspan="1">0.76</td><td rowspan="1" colspan="1">0.62</td><td rowspan="1" colspan="1">0.58</td><td rowspan="1" colspan="1">4.75</td></tr><tr><td rowspan="1" colspan="1">
                        <italic><tp:taxon-name><tp:taxon-name-part taxon-name-part-type="genus" reg="Carychium">C.</tp:taxon-name-part> <tp:taxon-name-part taxon-name-part-type="species" reg="floridanum">floridanum</tp:taxon-name-part></tp:taxon-name></italic> Clapp, 1918 (<abbrev xmlns:xlink="http://www.w3.org/1999/xlink" xlink:title="nano-computed tomography" id="ABBRID0EGUBG" xlink:type="simple">CT</abbrev>)</td><td rowspan="1" colspan="1">
                        <named-content xmlns:xlink="http://www.w3.org/1999/xlink" content-type="dwc:institutional_code" xlink:type="simple">CM</named-content> 46540</td><td rowspan="1" colspan="1">2</td><td rowspan="1" colspan="1">1.62</td><td rowspan="1" colspan="1">0.72</td><td rowspan="1" colspan="1">0.59</td><td rowspan="1" colspan="1">0.59</td><td rowspan="1" colspan="1">4.75</td></tr><tr><td rowspan="1" colspan="3">
                        <bold>Mean <italic><tp:taxon-name><tp:taxon-name-part taxon-name-part-type="genus" reg="Carychium">C.</tp:taxon-name-part> <tp:taxon-name-part taxon-name-part-type="species" reg="floridanum">floridanum</tp:taxon-name-part></tp:taxon-name></italic></bold>
                      </td><td rowspan="1" colspan="1">
                        <bold>1.65</bold>
                      </td><td rowspan="1" colspan="1">
                        <bold>0.74</bold>
                      </td><td rowspan="1" colspan="1">
                        <bold>0.61</bold>
                      </td><td rowspan="1" colspan="1">
                        <bold>0.59</bold>
                      </td><td rowspan="1" colspan="1">
                        <bold>4.75</bold>
                      </td></tr><tr><td rowspan="1" colspan="1">
                        <italic><tp:taxon-name><tp:taxon-name-part taxon-name-part-type="genus" reg="Carychium">C.</tp:taxon-name-part> <tp:taxon-name-part taxon-name-part-type="species" reg="costaricanum">costaricanum</tp:taxon-name-part></tp:taxon-name></italic> Von Martens, 1898</td><td rowspan="1" colspan="1">
                        <named-content xmlns:xlink="http://www.w3.org/1999/xlink" content-type="dwc:institutional_code" xlink:type="simple">RBINS</named-content> 10591.[1]</td><td rowspan="1" colspan="1">1</td><td rowspan="1" colspan="1">
                        <bold>1.88</bold>
                      </td><td rowspan="1" colspan="1">
                        <bold>0.93</bold>
                      </td><td rowspan="1" colspan="1">
                        <bold>0.76</bold>
                      </td><td rowspan="1" colspan="1">
                        <bold>0.76</bold>
                      </td><td rowspan="1" colspan="1">
                        <bold>4.50</bold>
                      </td></tr><tr><td rowspan="1" colspan="1">
                        <italic><tp:taxon-name><tp:taxon-name-part taxon-name-part-type="genus" reg="Carychium">C.</tp:taxon-name-part> <tp:taxon-name-part taxon-name-part-type="species" reg="mexicanum">mexicanum</tp:taxon-name-part></tp:taxon-name></italic> Pilsbry, 1891</td><td rowspan="1" colspan="1">
                        <named-content xmlns:xlink="http://www.w3.org/1999/xlink" content-type="dwc:institutional_code" xlink:type="simple">RBINS</named-content> 10591.[2]</td><td rowspan="1" colspan="1">1</td><td rowspan="1" colspan="1">1.60</td><td rowspan="1" colspan="1">0.70</td><td rowspan="1" colspan="1">0.63</td><td rowspan="1" colspan="1">0.57</td><td rowspan="1" colspan="1">4.00</td></tr><tr><td rowspan="1" colspan="1">
                        <italic><tp:taxon-name><tp:taxon-name-part taxon-name-part-type="genus" reg="Carychium">C.</tp:taxon-name-part> <tp:taxon-name-part taxon-name-part-type="species" reg="mexicanum">mexicanum</tp:taxon-name-part></tp:taxon-name></italic> (topo. vicinity) (<abbrev xmlns:xlink="http://www.w3.org/1999/xlink" xlink:title="nano-computed tomography" id="ABBRID0EK1BG" xlink:type="simple">CT</abbrev>)</td><td rowspan="1" colspan="1">
                        <abbrev xmlns:xlink="http://www.w3.org/1999/xlink" xlink:title="Adrienne Jochum Collection" id="ABBRID0ES1BG" xlink:type="simple">AJC</abbrev> 2092</td><td rowspan="1" colspan="1">1</td><td rowspan="1" colspan="1">1.64</td><td rowspan="1" colspan="1">0.80</td><td rowspan="1" colspan="1">0.70</td><td rowspan="1" colspan="1">0.58</td><td rowspan="1" colspan="1">4.00</td></tr><tr><td rowspan="1" colspan="1">
                        <italic><tp:taxon-name><tp:taxon-name-part taxon-name-part-type="genus" reg="Carychium">C.</tp:taxon-name-part> <tp:taxon-name-part taxon-name-part-type="species" reg="mexicanum">mexicanum</tp:taxon-name-part></tp:taxon-name></italic> (topo. vicinity)</td><td rowspan="1" colspan="1">
                        <abbrev xmlns:xlink="http://www.w3.org/1999/xlink" xlink:title="Adrienne Jochum Collection" id="ABBRID0E32BG" xlink:type="simple">AJC</abbrev> 2092</td><td rowspan="1" colspan="1">2</td><td rowspan="1" colspan="1">1.63</td><td rowspan="1" colspan="1">0.72</td><td rowspan="1" colspan="1">0.59</td><td rowspan="1" colspan="1">0.54</td><td rowspan="1" colspan="1">4.25</td></tr><tr><td rowspan="1" colspan="1">
                        <italic><tp:taxon-name><tp:taxon-name-part taxon-name-part-type="genus" reg="Carychium">C.</tp:taxon-name-part> <tp:taxon-name-part taxon-name-part-type="species" reg="mexicanum">mexicanum</tp:taxon-name-part></tp:taxon-name></italic> (topo. vicinity)</td><td rowspan="1" colspan="1">
                        <abbrev xmlns:xlink="http://www.w3.org/1999/xlink" xlink:title="Adrienne Jochum Collection" id="ABBRID0EG4BG" xlink:type="simple">AJC</abbrev> 2092</td><td rowspan="1" colspan="1">3</td><td rowspan="1" colspan="1">1.68</td><td rowspan="1" colspan="1">0.80</td><td rowspan="1" colspan="1">0.69</td><td rowspan="1" colspan="1">0.59</td><td rowspan="1" colspan="1">4.50</td></tr><tr><td rowspan="1" colspan="1">
                        <italic><tp:taxon-name><tp:taxon-name-part taxon-name-part-type="genus" reg="Carychium">C.</tp:taxon-name-part> <tp:taxon-name-part taxon-name-part-type="species" reg="mexicanum">mexicanum</tp:taxon-name-part></tp:taxon-name></italic> (topo. vicinity)</td><td rowspan="1" colspan="1">
                        <abbrev xmlns:xlink="http://www.w3.org/1999/xlink" xlink:title="Adrienne Jochum Collection" id="ABBRID0EQ5BG" xlink:type="simple">AJC</abbrev> 2092</td><td rowspan="1" colspan="1">4</td><td rowspan="1" colspan="1">1.66</td><td rowspan="1" colspan="1">0.79</td><td rowspan="1" colspan="1">0.69</td><td rowspan="1" colspan="1">0.58</td><td rowspan="1" colspan="1">4.20</td></tr><tr><td rowspan="1" colspan="3">
                        <bold>Mean <italic><tp:taxon-name><tp:taxon-name-part taxon-name-part-type="genus" reg="Carychium">C.</tp:taxon-name-part> <tp:taxon-name-part taxon-name-part-type="species" reg="mexicanum">mexicanum</tp:taxon-name-part></tp:taxon-name></italic></bold>
                      </td><td rowspan="1" colspan="1">
                        <bold>1.65</bold>
                      </td><td rowspan="1" colspan="1">
                        <bold>0.78</bold>
                      </td><td rowspan="1" colspan="1">
                        <bold>0.67</bold>
                      </td><td rowspan="1" colspan="1">
                        <bold>0.57</bold>
                      </td><td rowspan="1" colspan="1">
                        <bold>4.23</bold>
                      </td></tr><tr><td rowspan="1" colspan="1">
                        <italic><tp:taxon-name><tp:taxon-name-part taxon-name-part-type="genus" reg="Carychium">C.</tp:taxon-name-part> <tp:taxon-name-part taxon-name-part-type="species" reg="zarzaae">zarzaae</tp:taxon-name-part></tp:taxon-name></italic> <bold>sp. n. Holotype</bold></td><td rowspan="1" colspan="1">
                        <abbrev xmlns:xlink="http://www.w3.org/1999/xlink" xlink:title="Adrienne Jochum Collection" id="ABBRID0EMBAI" xlink:type="simple">AJC</abbrev> 1902/<named-content xmlns:xlink="http://www.w3.org/1999/xlink" content-type="dwc:institutional_code" xlink:type="simple">NMBE</named-content></td><td rowspan="1" colspan="1">2</td><td rowspan="1" colspan="1">1.74</td><td rowspan="1" colspan="1">0.84</td><td rowspan="1" colspan="1">0.67</td><td rowspan="1" colspan="1">0.55</td><td rowspan="1" colspan="1">4.25</td></tr><tr><td rowspan="1" colspan="1">
                        <italic><tp:taxon-name><tp:taxon-name-part taxon-name-part-type="genus" reg="Carychium">C.</tp:taxon-name-part> <tp:taxon-name-part taxon-name-part-type="species" reg="zarzaae">zarzaae</tp:taxon-name-part></tp:taxon-name></italic> sp. n. Paratype (<abbrev xmlns:xlink="http://www.w3.org/1999/xlink" xlink:title="nano-computed tomography" id="ABBRID0EWCAI" xlink:type="simple">CT</abbrev>)</td><td rowspan="1" colspan="1">
                        <abbrev xmlns:xlink="http://www.w3.org/1999/xlink" xlink:title="Adrienne Jochum Collection" id="ABBRID0E5CAI" xlink:type="simple">AJC</abbrev> 1902/<named-content xmlns:xlink="http://www.w3.org/1999/xlink" content-type="dwc:institutional_code" xlink:type="simple">NMBE</named-content></td><td rowspan="1" colspan="1">1</td><td rowspan="1" colspan="1">1.69</td><td rowspan="1" colspan="1">0.82</td><td rowspan="1" colspan="1">0.65</td><td rowspan="1" colspan="1">0.59</td><td rowspan="1" colspan="1">4.25</td></tr><tr><td rowspan="1" colspan="3">
                        <bold>Mean <italic><tp:taxon-name><tp:taxon-name-part taxon-name-part-type="genus" reg="Carychium">C.</tp:taxon-name-part> <tp:taxon-name-part taxon-name-part-type="species" reg="zarzaae">zarzaae</tp:taxon-name-part></tp:taxon-name></italic></bold>
                      </td><td rowspan="1" colspan="1">
                        <bold>1.72</bold>
                      </td><td rowspan="1" colspan="1">
                        <bold>0.83</bold>
                      </td><td rowspan="1" colspan="1">
                        <bold>0.66</bold>
                      </td><td rowspan="1" colspan="1">
                        <bold>0.57</bold>
                      </td><td rowspan="1" colspan="1">
                        <bold>4.25</bold>
                      </td></tr></tbody></table></table-wrap><p>Shell minute, elongate-pupiform, pellucid when fresh, opaque shiny when older. Aperture elliptical-oblique, somewhat higher than wide, taking up less than one third the shell height, outer lip moderately reflected, thin above, increasingly thickened on its outermost extension by a heavy deposit of callus upon its surface and inner edge; columellar margin has a callus and an acute entering fold above. Whorls convex, moderately rounded, ranging from 4.8–5.4 in number. Suture deep. Protoconch bulbous. Teleoconch sculpture consists of weak, irregular oblique striae. Maximum width of body whorl extends 1/6 beyond the rim of the peristome in side view facing left (Fig. <xref ref-type="fig" rid="F4">4D, L</xref>). Palatal rim appears alabaster-like. In profile view facing left, the peristome of the mature shell gently curves in at the upper edge, expands moderately and then bends gently back at the base of the shell in alignment with the central axis (Fig. <xref ref-type="fig" rid="F4">4D, L</xref>). A small, deeply set, parietal denticle is almost centrally positioned on the parietal face (Fig. <xref ref-type="fig" rid="F4">4A, I</xref>). The tiny, deeply set parietal denticle is partially visible in umbilical view (Fig. <xref ref-type="fig" rid="F5">5G</xref>). Internally, from the dorsal and aperture-facing-right perspectives, the columella bears a single, simple elongate lamella beginning one third the distance from the top of the penultimate whorl (Fig. <xref ref-type="fig" rid="F5">5B–C, F</xref>), which elaborates into a characteristic, broadly winged, tongue-like structure in aperture-facing-left position (Fig. <xref ref-type="fig" rid="F5">5D</xref>). In ventral perspective, the lamella is slightly sinuate, whereby the first thickened flexure directed upward is in alignment with the columellar axis (Fig. <xref ref-type="fig" rid="F5">5A</xref>). The lamella culminates at the base of the gently twisted columella as a small, deeply set, well-formed, non-sinuous denticle. The base of the columella spindle (portion under the tongue-like lamella) is moderately long and dilated by the final manifestation of the columellar lamella forming the parietal denticle (Fig. <xref ref-type="fig" rid="F5">5E–F</xref>).</p></tp:treatment-sec><tp:treatment-sec sec-type="Differential diagnosis" id="SECID0EKGAI"><title>Differential diagnosis.</title><p>Differs from <italic><tp:taxon-name><tp:taxon-name-part taxon-name-part-type="genus" reg="Carychium">Carychium</tp:taxon-name-part> <tp:taxon-name-part taxon-name-part-type="species" reg="floridanum">floridanum</tp:taxon-name-part></tp:taxon-name></italic> G.H. Clapp, 1918 (Figs <xref ref-type="fig" rid="F6">6</xref>–<xref ref-type="fig" rid="F7">7</xref>) by the more bulbous protoconch, the thinner, less rounded and less swollen peristome, the enhanced elaboration of sinuosity and thickness of the columellar lamella (interior ventral view) and the downward projection of the lamella in tongue-like form, the presence of the parietal denticle in umbilical view and the reduced size of the deeply-set parietal denticle; from <italic><tp:taxon-name><tp:taxon-name-part taxon-name-part-type="genus" reg="Carychium">C.</tp:taxon-name-part> <tp:taxon-name-part taxon-name-part-type="species" reg="mexicanum">mexicanum</tp:taxon-name-part></tp:taxon-name></italic> (<named-content xmlns:xlink="http://www.w3.org/1999/xlink" content-type="dwc:institutional_code" xlink:type="simple">RBINS</named-content> 10591.2, “Texolo Falls, V. Cruz [Veracruz], Mexico” (<xref ref-type="bibr" rid="B30">Pilsbry 1948</xref>)) (Figs <xref ref-type="fig" rid="F2">2A–E</xref>, <xref ref-type="fig" rid="F8">8</xref>–<xref ref-type="fig" rid="F9">9</xref>) by its larger and more tapered shell, the thinner, less swollen peristome, the first flexure of the sinuate lamella synchronal with the shell axis as seen in the interior ventral view, the more elaborate configuration of the columellar lamella (in side view-left perspective) and the tininess of the parietal denticle; in <italic><tp:taxon-name><tp:taxon-name-part taxon-name-part-type="genus" reg="Carychium">C.</tp:taxon-name-part> <tp:taxon-name-part taxon-name-part-type="species" reg="costaricanum">costaricanum</tp:taxon-name-part></tp:taxon-name></italic> (<named-content xmlns:xlink="http://www.w3.org/1999/xlink" content-type="dwc:institutional_code" xlink:type="simple">RBINS</named-content> 10591.1), “San José Plateau Costa Rica” (E. <xref ref-type="bibr" rid="B23">von Martens 1898</xref>) (Figs <xref ref-type="fig" rid="F2">2F–I</xref>, <xref ref-type="fig" rid="F9">9</xref>), the shell is more robust with increased roundness of the whorls, the aperture is markedly more auriform, the peristome is greatly thickened (swollen) and rounder with a thick columellar-basal callus in the inner left-hand corner, the columellar lamella is simple and smooth without wing-like elaboration, the parietal denticle is thick and less finely defined as in <italic><tp:taxon-name><tp:taxon-name-part taxon-name-part-type="genus" reg="Carychium">C.</tp:taxon-name-part> <tp:taxon-name-part taxon-name-part-type="species" reg="hardiei">hardiei</tp:taxon-name-part></tp:taxon-name></italic>.</p><fig id="F6" position="float" orientation="portrait"><label>Figure 6.</label><caption><p>Comparative material, <italic><tp:taxon-name><tp:taxon-name-part taxon-name-part-type="genus" reg="Carychium">Carychium</tp:taxon-name-part> <tp:taxon-name-part taxon-name-part-type="species" reg="floridanum">floridanum</tp:taxon-name-part></tp:taxon-name></italic> Clapp, 1918 (<named-content xmlns:xlink="http://www.w3.org/1999/xlink" content-type="dwc:institutional_code" xlink:type="simple">CM</named-content> 46540). <bold>A–H</bold> syntypes and specimen information; <bold>E</bold> peristome with thick parieto-columellar callus and prominent parietal denticle. Scale bar 1 mm.</p></caption><graphic xmlns:xlink="http://www.w3.org/1999/xlink" xlink:href="zookeys-675-097-g006.jpg" position="float" orientation="portrait" xlink:type="simple" id="oo_137127.jpg"/></fig><fig id="F7" position="float" orientation="portrait"><label>Figure 7.</label><caption><p>Comparative material, <italic><tp:taxon-name><tp:taxon-name-part taxon-name-part-type="genus" reg="Carychium">Carychium</tp:taxon-name-part> <tp:taxon-name-part taxon-name-part-type="species" reg="floridanum">floridanum</tp:taxon-name-part></tp:taxon-name></italic> Clapp, 1918 (<named-content xmlns:xlink="http://www.w3.org/1999/xlink" content-type="dwc:institutional_code" xlink:type="simple">CM</named-content> 46540). <bold>A–F</bold> <abbrev xmlns:xlink="http://www.w3.org/1999/xlink" xlink:title="nano-computed tomography" id="ABBRID0EFLAI" xlink:type="simple">CT</abbrev> scans showing columellar apparatus and simple lamellar sinuosity of syntype <bold>C</bold> moderately thickened S-shaped lamella <bold>A, E</bold> zones of increased callus concentration on the peristome <bold>G</bold> umbilical view showing turned back rim of peristome. Scale bar 1 mm.</p></caption><graphic xmlns:xlink="http://www.w3.org/1999/xlink" xlink:href="zookeys-675-097-g007.jpg" position="float" orientation="portrait" xlink:type="simple" id="oo_137128.jpg"/></fig><fig id="F8" position="float" orientation="portrait"><label>Figure 8.</label><caption><p>Comparative material, <italic><tp:taxon-name><tp:taxon-name-part taxon-name-part-type="genus" reg="Carychium">Carychium</tp:taxon-name-part> <tp:taxon-name-part taxon-name-part-type="species" reg="mexicanum">mexicanum</tp:taxon-name-part></tp:taxon-name></italic> Pilsbry, 1891 (<abbrev xmlns:xlink="http://www.w3.org/1999/xlink" xlink:title="Adrienne Jochum Collection" id="ABBRID0EHMAI" xlink:type="simple">AJC</abbrev> 2092) from Puebla, Mexico. <bold>A–L</bold> fresh shells collected proximal to topotypic locality (Orizaba, Mexico) <bold>A, I–J</bold> degrees of variation in apertural barriers. Scale bar 1 mm.</p></caption><graphic xmlns:xlink="http://www.w3.org/1999/xlink" xlink:href="zookeys-675-097-g008.jpg" position="float" orientation="portrait" xlink:type="simple" id="oo_137130.jpg"/></fig><fig id="F9" position="float" orientation="portrait"><label>Figure 9.</label><caption><p>Comparative material, <italic><tp:taxon-name><tp:taxon-name-part taxon-name-part-type="genus" reg="Carychium">Carychium</tp:taxon-name-part> <tp:taxon-name-part taxon-name-part-type="species" reg="mexicanum">mexicanum</tp:taxon-name-part></tp:taxon-name></italic> Pilsbry, 1891 (<abbrev xmlns:xlink="http://www.w3.org/1999/xlink" xlink:title="Adrienne Jochum Collection" id="ABBRID0EHNAI" xlink:type="simple">AJC</abbrev> 2092) from Puebla, Mexico <bold>A, C, E, G, I, K</bold> and topotypic <italic><tp:taxon-name><tp:taxon-name-part taxon-name-part-type="genus" reg="Carychium">C.</tp:taxon-name-part> <tp:taxon-name-part taxon-name-part-type="species" reg="costaricanum">costaricanum</tp:taxon-name-part></tp:taxon-name></italic> E. von Martens, 1898 (<abbrev xmlns:xlink="http://www.w3.org/1999/xlink" xlink:title="Adrienne Jochum Collection" id="ABBRID0EYNAI" xlink:type="simple">AJC</abbrev> 2093) <bold>B, D, F, H, J, L</bold>; <bold>A–L</bold> <abbrev xmlns:xlink="http://www.w3.org/1999/xlink" xlink:title="nano-computed tomography" id="ABBRID0EAOAI" xlink:type="simple">CT</abbrev> scans showing columellar apparatus and configuration of the columellar lamella in both species <bold>A–L</bold>. Scale bar 1 mm.</p></caption><graphic xmlns:xlink="http://www.w3.org/1999/xlink" xlink:href="zookeys-675-097-g009.jpg" position="float" orientation="portrait" xlink:type="simple" id="oo_137131.jpg"/></fig><p>DNA barcode data can clearly delineate <italic><tp:taxon-name><tp:taxon-name-part taxon-name-part-type="genus" reg="Carychium">Carychium</tp:taxon-name-part> <tp:taxon-name-part taxon-name-part-type="species" reg="hardiei">hardiei</tp:taxon-name-part></tp:taxon-name></italic> sp. n. from all other North and Central American taxa, demonstrating its lowest K2P genetic distance of 5.4 % to <italic><tp:taxon-name><tp:taxon-name-part taxon-name-part-type="genus" reg="Carychium">C.</tp:taxon-name-part> <tp:taxon-name-part taxon-name-part-type="species" reg="exile">exile</tp:taxon-name-part></tp:taxon-name></italic> (Fig. <xref ref-type="fig" rid="F3">3</xref>). For comparison, the genetic distances between individuals of the two widely distributed European species <italic><tp:taxon-name><tp:taxon-name-part taxon-name-part-type="genus" reg="Carychium">Carychium</tp:taxon-name-part> <tp:taxon-name-part taxon-name-part-type="species" reg="minimum">minimum</tp:taxon-name-part></tp:taxon-name></italic> O. F. Müller, 1774 and <italic><tp:taxon-name><tp:taxon-name-part taxon-name-part-type="genus" reg="Carychium">Carychium</tp:taxon-name-part> <tp:taxon-name-part taxon-name-part-type="species" reg="tridentatum">tridentatum</tp:taxon-name-part></tp:taxon-name></italic> (Risso, 1826), for which the most sophisticated DNA bar<!--PageBreak-->code dataset exists (with more than 270,000 pairwise estimates), are always ≥ 4.3 %, and within-species K2P genetic distances not above 3.4 % (<xref ref-type="bibr" rid="B39">Weigand et al. 2014</xref>).</p></tp:treatment-sec><tp:treatment-sec sec-type="etymology" id="SECID0EDQAI"><title>Etymology.</title><p>The new species is named after the American chemical engineer, naturalist, field biologist and long-time friend of the first author, Frank Hardie of South Carolina. Frank’s tireless hours in the field contributed substantially to the <italic><tp:taxon-name><tp:taxon-name-part taxon-name-part-type="genus" reg="Carychium">Carychium</tp:taxon-name-part></tp:taxon-name></italic> dataset encompassed in <xref ref-type="bibr" rid="B36">Weigand et al. (2011</xref>, <xref ref-type="bibr" rid="B38">2013</xref>) as well as to the burgeoning dataset of our ongoing investigation of the <tp:taxon-name><tp:taxon-name-part taxon-name-part-type="family">Carychiidae</tp:taxon-name-part></tp:taxon-name>. Without his dedication and perseverance in the field, the genus <italic><tp:taxon-name><tp:taxon-name-part taxon-name-part-type="genus" reg="Carychium">Carychium</tp:taxon-name-part></tp:taxon-name></italic> would be remarkably poorer for it. In accordance with Mr. Hardie’s heritage in the southeastern USA, we gratefully dedicate <italic><tp:taxon-name><tp:taxon-name-part taxon-name-part-type="genus" reg="Carychium">Carychium</tp:taxon-name-part> <tp:taxon-name-part taxon-name-part-type="species" reg="hardiei">hardiei</tp:taxon-name-part></tp:taxon-name></italic> from the American southeastern State of Georgia in his name.</p></tp:treatment-sec><tp:treatment-sec sec-type="distribution" id="SECID0EPRAI"><title>Distribution.</title><p>This species is only known from the type locality at Indian Springs State Park, ca. 90 km south of Atlanta, Georgia. The drainage basin where these individuals were collected was located proximate to the park entrance and adjacent to the latrine complex (Fig. <xref ref-type="fig" rid="F10">10</xref>). It remains questionable whether any of the so-called <italic><tp:taxon-name><tp:taxon-name-part taxon-name-part-type="genus" reg="Carychium">C.</tp:taxon-name-part> <tp:taxon-name-part taxon-name-part-type="species" reg="mexicanum">mexicanum</tp:taxon-name-part></tp:taxon-name></italic> distributions included in <xref ref-type="bibr" rid="B14">Hubricht (1985)</xref> for the southeastern United States include <italic><tp:taxon-name><tp:taxon-name-part taxon-name-part-type="genus" reg="Carychium">C.</tp:taxon-name-part> <tp:taxon-name-part taxon-name-part-type="species" reg="hardiei">hardiei</tp:taxon-name-part></tp:taxon-name></italic> sp. n. Moreover, <xref ref-type="bibr" rid="B14">Hubricht (1985)</xref> explicitly states that faunistic surveys were largely lacking in the State of Georgia and thus, the existence of <italic><tp:taxon-name><tp:taxon-name-part taxon-name-part-type="genus" reg="Carychium">C.</tp:taxon-name-part> <tp:taxon-name-part taxon-name-part-type="species" reg="hardiei">hardiei</tp:taxon-name-part></tp:taxon-name></italic> sp. n. could well have been overlooked completely.</p><fig id="F10" position="float" orientation="portrait"><label>Figure 10.</label><caption><p>Type locality of <italic><tp:taxon-name><tp:taxon-name-part taxon-name-part-type="genus" reg="Carychium">Carychium</tp:taxon-name-part> <tp:taxon-name-part taxon-name-part-type="species" reg="hardiei">hardiei</tp:taxon-name-part></tp:taxon-name></italic> sp. n., Indian Springs State Park, Flovilla, Georgia, USA. <bold>A</bold> collector A. Jochum; <bold>B</bold> <italic><tp:taxon-name><tp:taxon-name-part taxon-name-part-type="genus" reg="Carychium">Carychium</tp:taxon-name-part> <tp:taxon-name-part taxon-name-part-type="species" reg="hardiei">hardiei</tp:taxon-name-part></tp:taxon-name></italic> in action on rotten leaf.</p></caption><graphic xmlns:xlink="http://www.w3.org/1999/xlink" xlink:href="zookeys-675-097-g010.jpg" position="float" orientation="portrait" xlink:type="simple" id="oo_137132.jpg"/></fig></tp:treatment-sec><tp:treatment-sec sec-type="ecology" id="SECID0EJUAI"><title>Ecology.</title><p>Mixed deciduous leaf litter.</p></tp:treatment-sec><tp:treatment-sec sec-type="Conservation" id="SECID0EOUAI"><title>Conservation.</title><p>In the drainage basin where this species was found (see above), live individuals occurred in relative abundance, suggesting that <italic><tp:taxon-name><tp:taxon-name-part taxon-name-part-type="genus" reg="Carychium">C.</tp:taxon-name-part> <tp:taxon-name-part taxon-name-part-type="species" reg="hardiei">hardiei</tp:taxon-name-part></tp:taxon-name></italic> has optimum ecological conditions to survive there. Still, on a global scale, its current distribution may be limited to the 2.14 square kilometres of woodland in the middle of Georgia, regarded as Indian Springs since 1825 and as a “State Forest Park” since 1927. In conjunction with the Guidelines for the <abbrev xmlns:xlink="http://www.w3.org/1999/xlink" content-type="institution" xlink:title="International Union for Conservation of Nature" id="ABBRID0E6UAI" xlink:type="simple">IUCN</abbrev> Red List (<abbrev xmlns:xlink="http://www.w3.org/1999/xlink" content-type="institution" xlink:title="International Union for Conservation of Nature" id="ABBRID0EEVAI" xlink:type="simple">IUCN</abbrev> Standards and petitions Subcommittee 2014) it likely constitutes a Critically Endangered narrow range endemic (CR B1). Habitat disturbance by pollution and human encroachment via tourism or urban development may pose the greatest threat.</p></tp:treatment-sec><tp:treatment-sec sec-type="remarks" id="SECID0EJVAI"><title>Remarks.</title><p>In a subsequent study of the degrees of morphological variation observed in <tp:taxon-name><tp:taxon-name-part taxon-name-part-type="genus" reg="Carychium">Carychium</tp:taxon-name-part> <tp:taxon-name-part taxon-name-part-type="species" reg="exiguum">exiguum</tp:taxon-name-part> <tp:taxon-name-part taxon-name-part-type="infraspecific-rank">var.</tp:taxon-name-part> <tp:taxon-name-part taxon-name-part-type="variety" reg="mexicanum">mexicanum</tp:taxon-name-part></tp:taxon-name> Pilsbry, 1891, <xref ref-type="bibr" rid="B30">Pilsbry (1948)</xref> introduced the description “<italic><tp:taxon-name><tp:taxon-name-part taxon-name-part-type="genus" reg="Carychium">Carychium</tp:taxon-name-part> <tp:taxon-name-part taxon-name-part-type="species" reg="exile">exile</tp:taxon-name-part> <tp:taxon-name-part taxon-name-part-type="subspecies" reg="mexicanum">mexicanum</tp:taxon-name-part></tp:taxon-name></italic>” to make a point while comparing the variations of <italic><tp:taxon-name><tp:taxon-name-part taxon-name-part-type="genus" reg="Carychium">Carychium</tp:taxon-name-part> <tp:taxon-name-part taxon-name-part-type="species" reg="exile">exile</tp:taxon-name-part></tp:taxon-name></italic> H.C. Lea, 1842 forms collected in Texas with those from the southern extension of the <tp:taxon-name><tp:taxon-name-part taxon-name-part-type="genus" reg="Carychium">Carychium</tp:taxon-name-part> <tp:taxon-name-part taxon-name-part-type="species" reg="exiguum">exiguum</tp:taxon-name-part> <tp:taxon-name-part taxon-name-part-type="infraspecific-rank">var.</tp:taxon-name-part> <tp:taxon-name-part taxon-name-part-type="variety" reg="mexicanum">mexicanum</tp:taxon-name-part></tp:taxon-name> range. This temporary and awkward nomenclatural construction was subsequently used by <xref ref-type="bibr" rid="B38">Weigand et al. (2013)</xref> when these authors assessed their material, overlooking <xref ref-type="bibr" rid="B30">Pilsbry’s (1948)</xref> momentarily useful, but erroneous nomenclatural construction in naming the respective morphospecies for the evolutionary lineages C1 and C4 from northern Georgia, Alabama and northern Florida. Regarding <italic><tp:taxon-name><tp:taxon-name-part taxon-name-part-type="genus" reg="Carychium">C.</tp:taxon-name-part> <tp:taxon-name-part taxon-name-part-type="species" reg="hardiei">hardiei</tp:taxon-name-part></tp:taxon-name></italic> sp. n. and our investigations of <italic><tp:taxon-name><tp:taxon-name-part taxon-name-part-type="genus" reg="Carychium">C.</tp:taxon-name-part> <tp:taxon-name-part taxon-name-part-type="species" reg="mexicanum">mexicanum</tp:taxon-name-part></tp:taxon-name></italic> here, <xref ref-type="bibr" rid="B30">Pilsbry’s (1948)</xref> considerations were very insightful and are still relevant considering his broader observation of southern forms (diversity) in what we now see, using cutting-edge methods, as taxonomically unrecognized species. For <tp:taxon-name><tp:taxon-name-part taxon-name-part-type="genus" reg="Carychium">Carychium</tp:taxon-name-part> <tp:taxon-name-part taxon-name-part-type="species" reg="exiguum">exiguum</tp:taxon-name-part> <tp:taxon-name-part taxon-name-part-type="infraspecific-rank">var.</tp:taxon-name-part> <tp:taxon-name-part taxon-name-part-type="variety" reg="mexicanum">mexicanum</tp:taxon-name-part></tp:taxon-name>, <xref ref-type="bibr" rid="B30">Pilsbry (1948)</xref> concluded “It is the tropical representative of the <italic><tp:taxon-name><tp:taxon-name-part taxon-name-part-type="species" reg="exile">exile</tp:taxon-name-part></tp:taxon-name></italic> stock and probably to be considered a southern subspecies of that, intergrading with it in Texas.”</p><p>Since <xref ref-type="bibr" rid="B27">Pilsbry’s (1891)</xref> initial description of “<tp:taxon-name><tp:taxon-name-part taxon-name-part-type="genus" reg="Carychium">Carychium</tp:taxon-name-part> <tp:taxon-name-part taxon-name-part-type="species" reg="exiguum">exiguum</tp:taxon-name-part> <tp:taxon-name-part taxon-name-part-type="infraspecific-rank">var.</tp:taxon-name-part> <tp:taxon-name-part taxon-name-part-type="variety" reg="mexicanum">mexicanum</tp:taxon-name-part></tp:taxon-name>” from “Orizaba, Mexico”, the distribution of <italic><tp:taxon-name><tp:taxon-name-part taxon-name-part-type="genus" reg="Carychium">Carychium</tp:taxon-name-part> <tp:taxon-name-part taxon-name-part-type="species" reg="mexicanum">mexicanum</tp:taxon-name-part></tp:taxon-name></italic> has up to now, spanned across the southern United States from Georgia and Florida west to Texas (<xref ref-type="bibr" rid="B14">Hubricht 1985</xref>), and south to Guatemala (<xref ref-type="bibr" rid="B35">Thompson 2011</xref>). However, in context of <xref ref-type="bibr" rid="B38">Weigand et al.’s (2013)</xref> recent molecular investigation (based on COI, 16S and H3) and our use of <abbrev xmlns:xlink="http://www.w3.org/1999/xlink" xlink:title="nano-computed tomography" id="ABBRID0E51AI" xlink:type="simple">CT</abbrev> scans to assess shell morphology here, we are clearly dealing with separate species. Moreover, this work not only corroborates Pilsbry’s astute morphological observations, but also, shows that what he considered as subspecies were indeed different entities we now consider separate lineages quite distinct from the “true” <italic><tp:taxon-name><tp:taxon-name-part taxon-name-part-type="genus" reg="Carychium">C.</tp:taxon-name-part> <tp:taxon-name-part taxon-name-part-type="species" reg="mexicanum">mexicanum</tp:taxon-name-part></tp:taxon-name></italic> collected in Mexico.</p></tp:treatment-sec><tp:treatment-sec><!--Section generated to contain objects referenced in tp:taxon-treatment.--><fig id="F1" position="float" orientation="portrait"><label>Figure 1.</label><caption><p>Map indicating geographic position of the new <italic><tp:taxon-name><tp:taxon-name-part taxon-name-part-type="genus" reg="Carychium">Carychium</tp:taxon-name-part></tp:taxon-name></italic> species and type localities of the North American and Central American allied species <italic><tp:taxon-name><tp:taxon-name-part taxon-name-part-type="genus" reg="Carychium">C.</tp:taxon-name-part> <tp:taxon-name-part taxon-name-part-type="species" reg="mexicanum">mexicanum</tp:taxon-name-part></tp:taxon-name></italic>, <italic><tp:taxon-name><tp:taxon-name-part taxon-name-part-type="genus" reg="Carychium">C.</tp:taxon-name-part> <tp:taxon-name-part taxon-name-part-type="species" reg="costaricanum">costaricanum</tp:taxon-name-part></tp:taxon-name></italic>, and <italic><tp:taxon-name><tp:taxon-name-part taxon-name-part-type="genus" reg="Carychium">C.</tp:taxon-name-part> <tp:taxon-name-part taxon-name-part-type="species" reg="floridanum">floridanum</tp:taxon-name-part></tp:taxon-name></italic>. <italic><tp:taxon-name><tp:taxon-name-part taxon-name-part-type="genus" reg="Carychium">Carychium</tp:taxon-name-part> <tp:taxon-name-part taxon-name-part-type="species" reg="jardineanum">jardineanum</tp:taxon-name-part></tp:taxon-name></italic> is included in context for Jamaica. The grayscale indicates the local mean elevation. This map was downloaded from WORLDCLIM (<xref ref-type="bibr" rid="B11">Hijmans et al. 2005</xref>) and political borders were retrieved from <xref ref-type="bibr" rid="B8">Esri Data and Maps (2002)</xref>.</p></caption><graphic xmlns:xlink="http://www.w3.org/1999/xlink" xlink:href="zookeys-675-097-g001.jpg" position="float" orientation="portrait" xlink:type="simple" id="oo_137120.jpg"/></fig><fig id="F2" position="float" orientation="portrait"><label>Figure 2.</label><caption><p>Comparative material, <italic><tp:taxon-name><tp:taxon-name-part taxon-name-part-type="genus" reg="Carychium">Carychium</tp:taxon-name-part> <tp:taxon-name-part taxon-name-part-type="species" reg="mexicanum">mexicanum</tp:taxon-name-part></tp:taxon-name></italic> Pilsbry, 1891 (<abbrev xmlns:xlink="http://www.w3.org/1999/xlink" content-type="institution" xlink:title="Royal Belgian Institute of Natural Sciences, Brussels, Belgium" id="ABBRID0EHJAE" xlink:type="simple">RBINS</abbrev> 10591) (ex. Autor) S. N. &amp; M. C. Rhoads Expedition, “Texolo Falls V. Cruz, Mexico Rhoads legit”. <bold>A–E</bold> with Bynes degradation; <italic><tp:taxon-name><tp:taxon-name-part taxon-name-part-type="genus" reg="Carychium">Carychium</tp:taxon-name-part> <tp:taxon-name-part taxon-name-part-type="species" reg="costaricanum">costaricanum</tp:taxon-name-part></tp:taxon-name></italic> E. von Martens, 1898 (<abbrev xmlns:xlink="http://www.w3.org/1999/xlink" content-type="institution" xlink:title="Royal Belgian Institute of Natural Sciences, Brussels, Belgium" id="ABBRID0EZJAE" xlink:type="simple">RBINS</abbrev> 10591) original type series <bold>F–I</bold>; <bold>F</bold> peristome thickly callused showing apertural barriers. Scale bar 1 mm.</p></caption><graphic xmlns:xlink="http://www.w3.org/1999/xlink" xlink:href="zookeys-675-097-g002.jpg" position="float" orientation="portrait" xlink:type="simple" id="oo_137122.jpg"/></fig><fig id="F3" position="float" orientation="portrait"><label>Figure 3.</label><caption><p>Neighbor-Joining overview topology based on COI K2P-distances for all North and Central American evolutionary lineages accessed in <xref ref-type="bibr" rid="B38">Weigand et al. (2013)</xref> and the three newly described <italic><tp:taxon-name><tp:taxon-name-part taxon-name-part-type="genus" reg="Carychium">Carychium</tp:taxon-name-part></tp:taxon-name></italic> species. COI data for <italic><tp:taxon-name><tp:taxon-name-part taxon-name-part-type="genus" reg="Carychium">C.</tp:taxon-name-part> <tp:taxon-name-part taxon-name-part-type="species" reg="mexicanum">mexicanum</tp:taxon-name-part></tp:taxon-name></italic> and <italic><tp:taxon-name><tp:taxon-name-part taxon-name-part-type="genus" reg="Carychium">C.</tp:taxon-name-part> <tp:taxon-name-part taxon-name-part-type="species" reg="jardineanum">jardineanum</tp:taxon-name-part></tp:taxon-name></italic> are added. Numbers at the branches indicate bootstrap support for the lineages. BOLD-IDs: <italic><tp:taxon-name><tp:taxon-name-part taxon-name-part-type="genus" reg="Carychium">Carychium</tp:taxon-name-part></tp:taxon-name></italic> lineage C1, E / SE USA: <bold>BARCA014-10</bold>, <bold>BARCA015-10</bold>, <bold>BARCA019-10</bold>, <bold>BARCA020-10</bold>, <bold>BARCA021-10</bold>, <bold>BARCA022-10</bold>, <bold>BARCA025-10</bold>, <bold>BARCA026-10</bold>, <bold>BARCA027-10</bold>, <bold>BARCA028-10</bold>, <bold>BARCA029-10</bold>, <bold>BARCA030-10</bold>, <bold>BARCA127-12</bold>; C2 <italic><tp:taxon-name><tp:taxon-name-part taxon-name-part-type="genus" reg="Carychium">C.</tp:taxon-name-part> <tp:taxon-name-part taxon-name-part-type="species" reg="exiguum">exiguum</tp:taxon-name-part></tp:taxon-name></italic> (<xref ref-type="bibr" rid="B33">Say 1822</xref>): <bold>BARCA041-10</bold>, <bold>BARCA042-10</bold>, <bold>BARCA043-10</bold>; C3 <italic><tp:taxon-name><tp:taxon-name-part taxon-name-part-type="genus" reg="Carychium">C.</tp:taxon-name-part> <tp:taxon-name-part taxon-name-part-type="species" reg="exile">exile</tp:taxon-name-part></tp:taxon-name></italic> H.C. Lea, 1842: <bold>BARCA044-10</bold>, <bold>BARCA045-10</bold>, <bold>BARCA046-10</bold>, <bold>BARCA047-10</bold>, <bold>BARCA048-10</bold>, <bold>BARCA049-10</bold>, <bold>BARCA050-10</bold>, <bold>BARCA051-10</bold>; <italic><tp:taxon-name><tp:taxon-name-part taxon-name-part-type="genus" reg="Carychium">Carychium</tp:taxon-name-part></tp:taxon-name></italic> lineage C4, USA; Florida: <bold>BARCA128-12</bold>; C5 <italic><tp:taxon-name><tp:taxon-name-part taxon-name-part-type="genus" reg="Carychium">C.</tp:taxon-name-part> <tp:taxon-name-part taxon-name-part-type="species" reg="floridanum">floridanum</tp:taxon-name-part></tp:taxon-name></italic> G.H. Clapp, 1918: <bold>BARCA032-10</bold>, <bold>BARCA033-10</bold>, <bold>BARCA034-10</bold>, <bold>BARCA035-10</bold>, <bold>BARCA037-10</bold>; C9 <italic><tp:taxon-name><tp:taxon-name-part taxon-name-part-type="genus" reg="Carychium">C.</tp:taxon-name-part> <tp:taxon-name-part taxon-name-part-type="species" reg="hardiei">hardiei</tp:taxon-name-part></tp:taxon-name></italic> sp. n.: <bold>BARCA038-10</bold>, <bold>BARCA039-10</bold>, <bold>BARCA040-10</bold>; C10 <italic><tp:taxon-name><tp:taxon-name-part taxon-name-part-type="genus" reg="Carychium">C.</tp:taxon-name-part> <tp:taxon-name-part taxon-name-part-type="species" reg="belizeense">belizeense</tp:taxon-name-part></tp:taxon-name></italic> sp. n.: <bold>BARCA135-12</bold>, <bold>BARCA136-12</bold>; C11 <italic><tp:taxon-name><tp:taxon-name-part taxon-name-part-type="genus" reg="Carychium">C.</tp:taxon-name-part> <tp:taxon-name-part taxon-name-part-type="species" reg="costaricanum">costaricanum</tp:taxon-name-part></tp:taxon-name></italic> E. von Martens, 1898: <bold>BARCA137-12</bold>, <bold>BARCA138-12</bold>, <bold>BARCA139-12</bold>, <bold>BARCA140-12</bold>, <bold>BARCA141-12</bold>; <italic><tp:taxon-name><tp:taxon-name-part taxon-name-part-type="genus" reg="Carychium">Carychium</tp:taxon-name-part></tp:taxon-name></italic> lineage C12, Panama: <bold>BARCA142-12</bold>, <bold>BARCA143-12</bold>, <bold>BARCA144-12</bold>; C13 <italic><tp:taxon-name><tp:taxon-name-part taxon-name-part-type="genus" reg="Carychium">C.</tp:taxon-name-part> <tp:taxon-name-part taxon-name-part-type="species" reg="zarzaae">zarzaae</tp:taxon-name-part></tp:taxon-name></italic> sp. n.: <bold>BARCA145-12</bold>, <bold>BARCA146-12</bold>, <bold>BARCA147-12</bold>, <bold>BARCA148-12</bold>; C14 <italic><tp:taxon-name><tp:taxon-name-part taxon-name-part-type="genus" reg="Carychium">C.</tp:taxon-name-part> <tp:taxon-name-part taxon-name-part-type="species" reg="minimum">minimum</tp:taxon-name-part></tp:taxon-name></italic> O.F. Müller, 1774: <bold>BARCA064-10</bold>, <bold>BARCA065-10</bold>, <bold>BARCA069-10</bold>; C15 <italic><tp:taxon-name><tp:taxon-name-part taxon-name-part-type="genus" reg="Carychium">C.</tp:taxon-name-part> <tp:taxon-name-part taxon-name-part-type="species" reg="nannodes">nannodes</tp:taxon-name-part></tp:taxon-name></italic> G.H. Clapp, 1905: <bold>BARCA099-10</bold>, <bold>BARCA100-10</bold>, <bold>BARCA149-12</bold>; C20 <italic><tp:taxon-name><tp:taxon-name-part taxon-name-part-type="genus" reg="Carychium">C.</tp:taxon-name-part> <tp:taxon-name-part taxon-name-part-type="species" reg="occidentale">occidentale</tp:taxon-name-part></tp:taxon-name></italic> Pilsbry, 1891: <bold>BARCA054-10</bold>, <bold>BARCA055-10</bold>, <bold>BARCA058-10</bold>, <bold>BARCA059-10</bold>, <bold>BARCA061-10</bold>; C23 <italic><tp:taxon-name><tp:taxon-name-part taxon-name-part-type="genus" reg="Carychium">C.</tp:taxon-name-part> <tp:taxon-name-part taxon-name-part-type="species" reg="tridentatum">tridentatum</tp:taxon-name-part></tp:taxon-name></italic> (Risso, 1826): <bold>BARCA075-10</bold>, <bold>BARCA079-10</bold>, <bold>BARCA081-10</bold>; <italic><tp:taxon-name><tp:taxon-name-part taxon-name-part-type="genus" reg="Carychium">C.</tp:taxon-name-part> <tp:taxon-name-part taxon-name-part-type="species" reg="mexicanum">mexicanum</tp:taxon-name-part></tp:taxon-name></italic> Pilsbry, 1891: <bold>BARCA221-17</bold>; <italic><tp:taxon-name><tp:taxon-name-part taxon-name-part-type="genus" reg="Carychium">C.</tp:taxon-name-part> <tp:taxon-name-part taxon-name-part-type="species" reg="jardineanum">jardineanum</tp:taxon-name-part></tp:taxon-name></italic> (Chitty, 1853): <bold>BARCA222-17</bold>; Z3 <italic><tp:taxon-name><tp:taxon-name-part taxon-name-part-type="genus" reg="Zospeum">Zospeum</tp:taxon-name-part> <tp:taxon-name-part taxon-name-part-type="species" reg="exiguum">exiguum</tp:taxon-name-part></tp:taxon-name></italic> Kuščer, 1932; <bold>BARCA116-10</bold>; Z4: <italic><tp:taxon-name><tp:taxon-name-part taxon-name-part-type="genus" reg="Zospeum">Zospeum</tp:taxon-name-part> <tp:taxon-name-part taxon-name-part-type="species" reg="frauenfeldi">frauenfeldi</tp:taxon-name-part></tp:taxon-name></italic> (Freyer, 1855): <bold>BARCA107-10</bold>.</p></caption><graphic xmlns:xlink="http://www.w3.org/1999/xlink" xlink:href="zookeys-675-097-g003.jpg" position="float" orientation="portrait" xlink:type="simple" id="oo_137123.jpg"/></fig></tp:treatment-sec><ref-list><ref id="B38"><mixed-citation xmlns:xlink="http://www.w3.org/1999/xlink" xlink:type="simple">
          <person-group><name name-style="western"><surname>Weigand</surname><given-names>AM</given-names></name><name name-style="western"><surname>Jochum</surname><given-names>A</given-names></name><name name-style="western"><surname>Slapnik</surname><given-names>R</given-names></name><name name-style="western"><surname>Schnitzler</surname><given-names>J</given-names></name><name name-style="western"><surname>Zarza</surname><given-names>E</given-names></name><name name-style="western"><surname>Klussmann-Kolb</surname><given-names>A</given-names></name></person-group> (<year>2013</year>) <article-title>Evolution of microgastropods (<tp:taxon-name><tp:taxon-name-part taxon-name-part-type="superfamily">Ellobioidea</tp:taxon-name-part></tp:taxon-name>, <tp:taxon-name><tp:taxon-name-part taxon-name-part-type="family">Carychiidae</tp:taxon-name-part></tp:taxon-name>): Integrating taxonomic, phylogenetic and evolutionary hypotheses</article-title>. <source>BMC Evolutionary Biology</source> <volume>13</volume>(<issue>1</issue>): <fpage>18</fpage>. <ext-link xlink:type="simple" ext-link-type="doi" xlink:href="10.1186/1471-2148-13-18">http://dx.doi.org/10.1186/1471-2148-13-18</ext-link></mixed-citation></ref><ref id="B11"><mixed-citation xmlns:xlink="http://www.w3.org/1999/xlink" xlink:type="simple">
          <person-group><name name-style="western"><surname>Hijmans</surname><given-names>RJ</given-names></name><name name-style="western"><surname>Cameron</surname><given-names>SE</given-names></name><name name-style="western"><surname>Parra</surname><given-names>JL</given-names></name><name name-style="western"><surname>Jones</surname><given-names>PG</given-names></name><name name-style="western"><surname>Jarvis</surname><given-names>A</given-names></name></person-group> (<year>2005</year>) <article-title>Very high resolution interpolated climate surfaces for global land areas.</article-title> <source>International Journal of Climatology</source> <volume>25</volume>: <fpage>1965</fpage>–<lpage>1978</lpage>. <ext-link xlink:type="simple" ext-link-type="doi" xlink:href="10.1002/joc.1276">http://dx.doi.org/10.1002/joc.1276</ext-link></mixed-citation></ref><ref id="B8"><mixed-citation xmlns:xlink="http://www.w3.org/1999/xlink" xlink:type="simple">
          <institution xlink:type="simple">Esri Data and Maps</institution> (<year>2002</year>) <source>Redlands, California: Environmental Systems Research Institute</source>.</mixed-citation></ref><ref id="B30"><mixed-citation xmlns:xlink="http://www.w3.org/1999/xlink" xlink:type="simple">
          <person-group><name name-style="western"><surname>Pilsbry</surname><given-names>HA</given-names></name></person-group> (<year>1948</year>) <article-title>Land <tp:taxon-name><tp:taxon-name-part taxon-name-part-type="phylum">Mollusca</tp:taxon-name-part></tp:taxon-name> of North America (north of Mexico). Volume 2, Part 2</article-title>. <source>The Academy of Natural Sciences of Philadelphia, Monographs</source> <volume>3</volume>: i–xlvii + <fpage>521</fpage>–<lpage>1113</lpage>.</mixed-citation></ref><ref id="B23"><mixed-citation xmlns:xlink="http://www.w3.org/1999/xlink" xlink:type="simple">
          <person-group><name name-style="western"><surname>von Martens</surname><given-names>E</given-names></name></person-group> (<year>1898</year>) <article-title>Land and freshwater <tp:taxon-name><tp:taxon-name-part taxon-name-part-type="phylum">Mollusca</tp:taxon-name-part></tp:taxon-name>.</article-title> In: <person-group><name name-style="western"><surname>Godman</surname><given-names>FD</given-names></name><name name-style="western"><surname>Salvin</surname><given-names>O</given-names></name></person-group> (<role>Eds</role>) <issue-title>Biologia Centrali-Americana.</issue-title> <source>RH Porter, London</source>, <fpage>289</fpage>–<lpage>368</lpage>.</mixed-citation></ref><ref id="B33"><mixed-citation xmlns:xlink="http://www.w3.org/1999/xlink" xlink:type="simple">
          <person-group><name name-style="western"><surname>Say</surname><given-names>T</given-names></name></person-group> (<year>1822</year>) <article-title>Description of univalve terrestrial and fluviatile shells of the United States.</article-title> <source>Journal of the Academy of Natural Sciences of Philadelphia</source> <volume>2</volume>(<issue>2</issue>): <fpage>370</fpage>–<lpage>381</lpage>.</mixed-citation></ref><ref id="B39"><mixed-citation xmlns:xlink="http://www.w3.org/1999/xlink" xlink:type="simple">
          <person-group><name name-style="western"><surname>Weigand</surname><given-names>AM</given-names></name><name name-style="western"><surname>Jochum</surname><given-names>A</given-names></name><name name-style="western"><surname>Klussmann-Kolb</surname><given-names>A</given-names></name></person-group> (<year>2014</year>) <article-title>DNA barcoding cleans house through the <tp:taxon-name><tp:taxon-name-part taxon-name-part-type="family">Carychiidae</tp:taxon-name-part></tp:taxon-name> (<tp:taxon-name><tp:taxon-name-part taxon-name-part-type="suborder">Eupulmonata</tp:taxon-name-part></tp:taxon-name>, <tp:taxon-name><tp:taxon-name-part taxon-name-part-type="superfamily">Ellobioidea</tp:taxon-name-part></tp:taxon-name>)</article-title>. <source>American Malacological Bulletin</source> <volume>32</volume>(<issue>2</issue>): <fpage>236</fpage>−<lpage>245</lpage>. <ext-link xlink:type="simple" ext-link-type="doi" xlink:href="10.4003/006.032.0215">http://dx.doi.org/10.4003/006.032.0215</ext-link></mixed-citation></ref><ref id="B36"><mixed-citation xmlns:xlink="http://www.w3.org/1999/xlink" xlink:type="simple">
          <person-group><name name-style="western"><surname>Weigand</surname><given-names>AM</given-names></name><name name-style="western"><surname>Jochum</surname><given-names>A</given-names></name><name name-style="western"><surname>Pfenninger</surname><given-names>M</given-names></name><name name-style="western"><surname>Steinke</surname><given-names>D</given-names></name><name name-style="western"><surname>Klussmann-Kolb</surname><given-names>A</given-names></name></person-group> (<year>2011</year>) <article-title>A new approach to an old conundrum − DNA barcoding sheds new light on phenotypic plasticity and morphological stasis in microsnails (<tp:taxon-name><tp:taxon-name-part taxon-name-part-type="class">Gastropoda</tp:taxon-name-part></tp:taxon-name>, <tp:taxon-name><tp:taxon-name-part taxon-name-part-type="infraclass">Pulmonata</tp:taxon-name-part></tp:taxon-name>, <tp:taxon-name><tp:taxon-name-part taxon-name-part-type="family">Carychiidae</tp:taxon-name-part></tp:taxon-name>).</article-title> <source>Molecular Ecology Resources</source> <volume>11</volume>: <fpage>255</fpage>–<lpage>265</lpage>. <ext-link xlink:type="simple" ext-link-type="doi" xlink:href="10.1111/j.1755-0998.2010.02937.x">http://dx.doi.org/10.1111/j.1755-0998.2010.02937.x</ext-link></mixed-citation></ref><ref id="B14"><mixed-citation xmlns:xlink="http://www.w3.org/1999/xlink" xlink:type="simple">
          <person-group><name name-style="western"><surname>Hubricht</surname><given-names>L</given-names></name></person-group> (<year>1985</year>) <source>The distributions of the native land molluscs of the Eastern United States.</source> <publisher-name>Fieldiana: Zoology New Series 24</publisher-name>, <publisher-loc>Field Museum of Natural History, Chicago, Illinois</publisher-loc>, <size units="page">191 pp</size>.</mixed-citation></ref><ref id="B27"><mixed-citation xmlns:xlink="http://www.w3.org/1999/xlink" xlink:type="simple">
          <person-group><name name-style="western"><surname>Pilsbry</surname><given-names>HA</given-names></name></person-group> (<year>1891</year>) <article-title>Forms of American <italic><tp:taxon-name><tp:taxon-name-part taxon-name-part-type="genus">Carychium</tp:taxon-name-part></tp:taxon-name></italic>.</article-title> <source>The Nautilus</source> <volume>4</volume>(<issue>10</issue>): <fpage>109</fpage>–<lpage>110</lpage>.</mixed-citation></ref><ref id="B35"><mixed-citation xmlns:xlink="http://www.w3.org/1999/xlink" xlink:type="simple">
          <person-group><name name-style="western"><surname>Thompson</surname><given-names>FG</given-names></name></person-group> (<year>2011</year>) <article-title>An annotated checklist and bibliography of the land and freshwater snails of México and Central America</article-title>. <source>Florida Museum of Natural History Bulletin</source> <volume>50</volume>(<issue>1</issue>): <fpage>1</fpage>−<lpage>299</lpage>.</mixed-citation></ref></ref-list></tp:taxon-treatment>
