# Supplementary material for: Three new species of Carychium O.F. Müller, 1773 from the Southeastern USA, Belize and Panama are described using computer tomography (CT) (Eupulmonata, Ellobioidea, Carychiidae)
Source: Zookeys. 2017 May 22;(675):97–127. doi: 10.3897/zookeys.675.12453 (PMC5523888; doi:10.3897/zookeys.675.12453)
Supplement: XML Treatment for Carychium belizeense [file zookeys.675.12453-treatment2.xml]

<!DOCTYPE tp:taxon-treatment
  PUBLIC "-//TaxonX//DTD Taxonomic Treatment Publishing DTD v0 20100105//EN" "tax-treatment-NSO.dtd">
<tp:taxon-treatment xmlns:tp="http://www.plazi.org/taxpub"><tp:treatment-meta><kwd-group><label>Taxon classification</label><kwd><named-content xmlns:xlink="http://www.w3.org/1999/xlink" content-type="kingdom">Animalia</named-content></kwd><kwd><named-content xmlns:xlink="http://www.w3.org/1999/xlink" content-type="order">Eupulmonata</named-content></kwd><kwd><named-content xmlns:xlink="http://www.w3.org/1999/xlink" content-type="family">Carychiidae</named-content></kwd></kwd-group><mixed-citation publication-type="journal"><person-group><name><surname>Jochum</surname><given-names>Adrienne</given-names></name><name><surname>Weigand</surname><given-names>Alexander M.</given-names></name><name><surname>Bochud</surname><given-names>Estee</given-names></name><name><surname>Inäbnit</surname><given-names>Thomas</given-names></name><name><surname>Dörge</surname><given-names>Dorian D.</given-names></name><name><surname>Ruthensteiner</surname><given-names>Bernhard</given-names></name><name><surname>Favre</surname><given-names>Adrien</given-names></name><name><surname>Martels</surname><given-names>Gunhild</given-names></name><name><surname>Kampschulte</surname><given-names>Marian</given-names></name></person-group><article-title>Three new species of <italic><tp:taxon-name><tp:taxon-name-part taxon-name-part-type="genus" reg="Carychium">Carychium</tp:taxon-name-part></tp:taxon-name></italic> O.F. Müller, 1773 from the Southeastern USA, Belize and Panama are described using computer tomography (CT) (<tp:taxon-name><tp:taxon-name-part taxon-name-part-type="suborder">Eupulmonata</tp:taxon-name-part></tp:taxon-name>, <tp:taxon-name><tp:taxon-name-part taxon-name-part-type="superfamily">Ellobioidea</tp:taxon-name-part></tp:taxon-name>, <tp:taxon-name><tp:taxon-name-part taxon-name-part-type="family">Carychiidae</tp:taxon-name-part></tp:taxon-name>)</article-title><source>Zookeys</source><day>22</day><month>5</month><year>2017</year><volume>2017</volume><issue>675</issue><fpage>97</fpage><lpage>127</lpage><pub-id pub-id-type="doi">10.3897/zookeys.675.12453</pub-id></mixed-citation></tp:treatment-meta><tp:nomenclature><tp:taxon-name>
                <tp:taxon-name-part taxon-name-part-type="genus" reg="Carychium">Carychium</tp:taxon-name-part>
                <tp:taxon-name-part taxon-name-part-type="species" reg="belizeense">belizeense</tp:taxon-name-part>
                <object-id xmlns:xlink="http://www.w3.org/1999/xlink" content-type="zoobank" xlink:type="simple">http://zoobank.org/35C8EC6B-CF0C-4FA4-A85C-BFC788C5E047</object-id>
              </tp:taxon-name><tp:taxon-authority>Jochum &amp; Weigand</tp:taxon-authority><tp:taxon-status xmlns:xlink="http://www.w3.org/1999/xlink" xlink:type="simple">sp. n.</tp:taxon-status><xref ref-type="fig" rid="F11">Figures 11</xref><xref ref-type="fig" rid="F12">, 12</xref><tp:nomenclature-citation-list><tp:nomenclature-citation><tp:taxon-name>
                		
                		                
              		</tp:taxon-name><comment><xref ref-type="bibr" rid="B38">Weigand et al., 2013</xref>: 3, Fig. <xref ref-type="fig" rid="F1">1</xref> 40|C10; Seq. ID: BARCA BARCA135-12; BARCA136-12. </comment></tp:nomenclature-citation></tp:nomenclature-citation-list></tp:nomenclature><tp:treatment-sec sec-type="material" id="SECID0EK4AI"><title>Material.</title><p>Holotype (<named-content xmlns:xlink="http://www.w3.org/1999/xlink" content-type="dwc:institutional_code" xlink:type="simple">NMBE</named-content> 549923/1 ex <abbrev xmlns:xlink="http://www.w3.org/1999/xlink" xlink:title="Adrienne Jochum Collection" id="ABBRID0EV4AI" xlink:type="simple">AJC</abbrev> 1588): Belize, Maya Mountains, Toledo District, Forest Hill, Bladen Nature Reserve; <named-content xmlns:xlink="http://www.w3.org/1999/xlink" content-type="dwc:verbatimCoordinates" xlink:type="simple"><named-content content-type="geo-json" specific-use="{&#34;type&#34;:&#34;Point&#34;,&#34;coordinates&#34;:[-88.707833,16.557167]}" id="NCID0E34AI" xlink:type="simple">N16.557167, W-88.707833</named-content></named-content>, alt. c. 404 m, in wet depressions between layers of moist leaves; 12 July 2012; leg. Dan Dourson.</p><fig id="F11" position="float" orientation="portrait"><label>Figure 11.</label><caption><p>
                    <italic><tp:taxon-name><tp:taxon-name-part taxon-name-part-type="genus" reg="Carychium">Carychium</tp:taxon-name-part> <tp:taxon-name-part taxon-name-part-type="species" reg="belizeense">belizeense</tp:taxon-name-part></tp:taxon-name></italic> sp. n. <bold>A–F</bold> holotype (<named-content xmlns:xlink="http://www.w3.org/1999/xlink" content-type="dwc:institutional_code" xlink:type="simple">NMBE</named-content> 549923/1) <bold>G–L</bold> paratype shell (<named-content xmlns:xlink="http://www.w3.org/1999/xlink" content-type="dwc:institutional_code" xlink:type="simple">NMBE</named-content> 549924/8) <bold>A, I</bold> prominent parietal denticle and parieto-columellar callus. Scale bar 1 mm.</p></caption><graphic xmlns:xlink="http://www.w3.org/1999/xlink" xlink:href="zookeys-675-097-g011.jpg" position="float" orientation="portrait" xlink:type="simple" id="oo_137133.jpg"/></fig><fig id="F12" position="float" orientation="portrait"><label>Figure 12.</label><caption><p>
                    <italic><tp:taxon-name><tp:taxon-name-part taxon-name-part-type="genus" reg="Carychium">Carychium</tp:taxon-name-part> <tp:taxon-name-part taxon-name-part-type="species" reg="belizeense">belizeense</tp:taxon-name-part></tp:taxon-name></italic> sp. n. <bold>A–L</bold> <abbrev xmlns:xlink="http://www.w3.org/1999/xlink" xlink:title="nano-computed tomography" id="ABBRID0E56AI" xlink:type="simple">CT</abbrev> scans showing columellar apparatus of paratype (<named-content xmlns:xlink="http://www.w3.org/1999/xlink" content-type="dwc:institutional_code" xlink:type="simple">NMBE</named-content> 549924/8) <bold>C–D</bold> two-tiered, tightly coiled columellar lamella and prominent parietal denticle <bold>I–J</bold> highly sinuate tongue-like primary lamella tightly arching over swollen secondary lamella. Scale bar 1 mm.</p></caption><graphic xmlns:xlink="http://www.w3.org/1999/xlink" xlink:href="zookeys-675-097-g012.jpg" position="float" orientation="portrait" xlink:type="simple" id="oo_137134.jpg"/></fig><p>Paratypes: locus typicus: 8 shells (<named-content xmlns:xlink="http://www.w3.org/1999/xlink" content-type="dwc:institutional_code" xlink:type="simple">NMBE</named-content> 549924/8 ex <abbrev xmlns:xlink="http://www.w3.org/1999/xlink" xlink:title="Adrienne Jochum Collection" id="ABBRID0EXABI" xlink:type="simple">AJC</abbrev> 1588) (2 <abbrev xmlns:xlink="http://www.w3.org/1999/xlink" xlink:title="nano-computed tomography" id="ABBRID0E2ABI" xlink:type="simple">CT</abbrev>-scanned) and 5 specimens in alcohol (<named-content xmlns:xlink="http://www.w3.org/1999/xlink" content-type="dwc:institutional_code" xlink:type="simple">NMBE</named-content> 549925/5 ex <abbrev xmlns:xlink="http://www.w3.org/1999/xlink" xlink:title="Adrienne Jochum Collection" id="ABBRID0EEBBI" xlink:type="simple">AJC</abbrev> 1589); 5 shells (<named-content xmlns:xlink="http://www.w3.org/1999/xlink" content-type="dwc:institutional_code" xlink:type="simple">SMF</named-content> 341639 ex <abbrev xmlns:xlink="http://www.w3.org/1999/xlink" xlink:title="Adrienne Jochum Collection" id="ABBRID0ENBBI" xlink:type="simple">AJC</abbrev> 1589); 4 shells (<named-content xmlns:xlink="http://www.w3.org/1999/xlink" content-type="dwc:institutional_code" xlink:type="simple">UF</named-content> 489972 ex <abbrev xmlns:xlink="http://www.w3.org/1999/xlink" xlink:title="Adrienne Jochum Collection" id="ABBRID0EWBBI" xlink:type="simple">AJC</abbrev> 1589); 4 shells (<named-content xmlns:xlink="http://www.w3.org/1999/xlink" content-type="dwc:institutional_code" xlink:type="simple">CM</named-content> 155815 ex <abbrev xmlns:xlink="http://www.w3.org/1999/xlink" xlink:title="Adrienne Jochum Collection" id="ABBRID0E6BBI" xlink:type="simple">AJC</abbrev> 1589); 6 specimens in alcohol (<named-content xmlns:xlink="http://www.w3.org/1999/xlink" content-type="dwc:institutional_code" xlink:type="simple">ANSP</named-content> A24823 ex <abbrev xmlns:xlink="http://www.w3.org/1999/xlink" xlink:title="Adrienne Jochum Collection" id="ABBRID0EICBI" xlink:type="simple">AJC</abbrev> 1588); data as the holotype.</p></tp:treatment-sec><tp:treatment-sec sec-type="diagnosis" id="SECID0EMCBI"><title>Diagnosis.</title><p>Shell c. 1.75 mm in height, elongate-pupiform with an elliptical-shaped aperture, pellucid, thick peristome with a columellar-basal apertural barrier and a pronounced parietal denticle. Although it bears one more whorl than <italic><tp:taxon-name><tp:taxon-name-part taxon-name-part-type="genus" reg="Carychium">C.</tp:taxon-name-part> <tp:taxon-name-part taxon-name-part-type="species" reg="costaricanum">costaricanum</tp:taxon-name-part></tp:taxon-name></italic>, it is smaller than this species but larger than <italic><tp:taxon-name><tp:taxon-name-part taxon-name-part-type="genus" reg="Carychium">C.</tp:taxon-name-part> <tp:taxon-name-part taxon-name-part-type="species" reg="mexicanum">mexicanum</tp:taxon-name-part></tp:taxon-name></italic>. Internally, <italic><tp:taxon-name><tp:taxon-name-part taxon-name-part-type="genus" reg="Carychium">C.</tp:taxon-name-part> <tp:taxon-name-part taxon-name-part-type="species" reg="belizeense">belizeense</tp:taxon-name-part></tp:taxon-name></italic> has a highly sinuate, tightly coiled, two-tiered columellar configuration.</p></tp:treatment-sec><tp:treatment-sec sec-type="description" id="SECID0ETDBI"><title>Description.</title><p>Measurements are provided in Table <xref ref-type="table" rid="T2">2</xref>. Shell minute, elongate-pupiform, transparent when fresh, robust, with about 4–5 highly convex whorls and a deeply incised suture; with irregular striations or blunt growth lines on the body whorl. <!--PageBreak-->Protoconch bulbous. Teleoconch is irregularly smooth with course texture and vague indentations disrupting the overall glossy sheen. Peristome elliptical and thick, only slightly higher than wide, closely adhering to spire, taking up about one third of the shell height, moderately reflected, projecting beyond shell (Fig. <xref ref-type="fig" rid="F11">11C, K</xref>) and curved back in profile view (Fig. <xref ref-type="fig" rid="F11">11D, L</xref>). Columellar margin has a large callus and an acute entering fold above. Parietal denticle thick, downward projecting, prominently visible from the umbilical perspective (Fig. <xref ref-type="fig" rid="F11">11E, G</xref>). Columella two-tiered with two, sinuous, thin, tightly coiled lamellae culminating in the thick parietal denticle (Fig. <xref ref-type="fig" rid="F12">12A–D</xref>). In dorsal perspective, the columellar lamella slants directly diagonal with its thickest part at the bottom end and projecting moderately from the columella (Fig. <xref ref-type="fig" rid="F12">12E–F</xref>). Remarkable is the side perspective with aperture facing right (Fig. <xref ref-type="fig" rid="F12">12I–J</xref>), whereby the columellar lamella takes on a strongly curved tongue-like form directly over the dense, blister-like second lamella of the two-tiered columellar apparatus. The base of the columella spindle is short and obliquely set. The high degree of sinuosity and tight coiling of the two-tiered lamella is remarkable for this species.</p></tp:treatment-sec><tp:treatment-sec sec-type="Differential diagnosis" id="SECID0EXEBI"><title>Differential diagnosis.</title><p>Differs from <italic><tp:taxon-name><tp:taxon-name-part taxon-name-part-type="genus" reg="Carychium">C.</tp:taxon-name-part> <tp:taxon-name-part taxon-name-part-type="species" reg="hardiei">hardiei</tp:taxon-name-part></tp:taxon-name></italic> sp. n. by its generally more robust and fatter shell, greater degree of whorl convexity and general reduction of distinct striation on the teleoconch. In side view aperture-left profile, the peristome of <italic><tp:taxon-name><tp:taxon-name-part taxon-name-part-type="genus" reg="Carychium">C.</tp:taxon-name-part> <tp:taxon-name-part taxon-name-part-type="species" reg="belizeense">belizeense</tp:taxon-name-part></tp:taxon-name></italic> is practically sheer with the convexity of the body whorl whereby in <italic><tp:taxon-name><tp:taxon-name-part taxon-name-part-type="genus" reg="Carychium">C.</tp:taxon-name-part> <tp:taxon-name-part taxon-name-part-type="species" reg="hardiei">hardiei</tp:taxon-name-part></tp:taxon-name></italic>, the body whorl projects c. 1/6 beyond the rim of the peristome. The columellar callus on the inner edge of the peristome of <italic><tp:taxon-name><tp:taxon-name-part taxon-name-part-type="genus" reg="Carychium">C.</tp:taxon-name-part> <tp:taxon-name-part taxon-name-part-type="species" reg="belizeense">belizeense</tp:taxon-name-part></tp:taxon-name></italic> is much more prominent than in <italic><tp:taxon-name><tp:taxon-name-part taxon-name-part-type="genus" reg="Carychium">C.</tp:taxon-name-part> <tp:taxon-name-part taxon-name-part-type="species" reg="hardiei">hardiei</tp:taxon-name-part></tp:taxon-name></italic> as is the remarkably thick and prominent parietal denticle. Internally, by the highly sinuate, tightly coiled two-tiered columellar configuration versus the singular and simple, moderately sinuate lamellar configuration of <italic><tp:taxon-name><tp:taxon-name-part taxon-name-part-type="genus" reg="Carychium">C.</tp:taxon-name-part> <tp:taxon-name-part taxon-name-part-type="species" reg="hardiei">hardiei</tp:taxon-name-part></tp:taxon-name></italic>; from <italic><tp:taxon-name><tp:taxon-name-part taxon-name-part-type="genus" reg="Carychium">C.</tp:taxon-name-part> <tp:taxon-name-part taxon-name-part-type="species" reg="floridanum">floridanum</tp:taxon-name-part></tp:taxon-name></italic> by the increased convexity of the body whorl giving the impression of a fatter shell, by the decreased concentration of callus in the interior part of the outermost peristome rim causing less an alabaster-like appearance in the side view, aperture-facing-left perspective. Internally, by the highly sinuate, tightly coiled, two-tiered columellar configuration versus the singular and sinuate lamellar configuration of <italic><tp:taxon-name><tp:taxon-name-part taxon-name-part-type="genus" reg="Carychium">C.</tp:taxon-name-part> <tp:taxon-name-part taxon-name-part-type="species" reg="floridanum">floridanum</tp:taxon-name-part></tp:taxon-name></italic>; differs from <italic><tp:taxon-name><tp:taxon-name-part taxon-name-part-type="genus" reg="Carychium">C.</tp:taxon-name-part> <tp:taxon-name-part taxon-name-part-type="species" reg="mexicanum">mexicanum</tp:taxon-name-part></tp:taxon-name></italic> by the more elongate shell and the possession of an additional whorl, by the uneven roundish, flat expanse of the peristome onto the body whorl whereby, in <italic><tp:taxon-name><tp:taxon-name-part taxon-name-part-type="genus" reg="Carychium">C.</tp:taxon-name-part> <tp:taxon-name-part taxon-name-part-type="species" reg="mexicanum">mexicanum</tp:taxon-name-part></tp:taxon-name></italic>, this feature seems to vary from a straight seam on the surface of the body whorl (Fig. <xref ref-type="fig" rid="F8">8A</xref>) to a fully-callused expansive peristome with a straight seam as in <italic><tp:taxon-name><tp:taxon-name-part taxon-name-part-type="genus" reg="Carychium">C.</tp:taxon-name-part> <tp:taxon-name-part taxon-name-part-type="species" reg="costaricanum">costaricanum</tp:taxon-name-part></tp:taxon-name></italic> (Figs <xref ref-type="fig" rid="F2">2F</xref>, <xref ref-type="fig" rid="F8">8I</xref>). The parieto-columellar callus is more pronounced in both <italic><tp:taxon-name><tp:taxon-name-part taxon-name-part-type="genus" reg="Carychium">C.</tp:taxon-name-part> <tp:taxon-name-part taxon-name-part-type="species" reg="mexicanum">mexicanum</tp:taxon-name-part></tp:taxon-name></italic> and <italic><tp:taxon-name><tp:taxon-name-part taxon-name-part-type="genus" reg="Carychium">C.</tp:taxon-name-part> <tp:taxon-name-part taxon-name-part-type="species" reg="costaricanum">costaricanum</tp:taxon-name-part></tp:taxon-name></italic>. Internally, the highly sinuate, tightly coiled, two-tiered columellar configuration of <italic><tp:taxon-name><tp:taxon-name-part taxon-name-part-type="genus" reg="Carychium">C.</tp:taxon-name-part> <tp:taxon-name-part taxon-name-part-type="species" reg="belizeense">belizeense</tp:taxon-name-part></tp:taxon-name></italic> is greatly elaborate (Fig. <xref ref-type="fig" rid="F12">12C–D</xref>) compared to the less complex, and smoother sinuosity of the lamellar configurations of <italic><tp:taxon-name><tp:taxon-name-part taxon-name-part-type="genus" reg="Carychium">C.</tp:taxon-name-part> <tp:taxon-name-part taxon-name-part-type="species" reg="mexicanum">mexicanum</tp:taxon-name-part></tp:taxon-name></italic> and <italic><tp:taxon-name><tp:taxon-name-part taxon-name-part-type="genus" reg="Carychium">C.</tp:taxon-name-part> <tp:taxon-name-part taxon-name-part-type="species" reg="costaricanum">costaricanum</tp:taxon-name-part></tp:taxon-name></italic> (Fig. <xref ref-type="fig" rid="F9">9</xref>). In <italic><tp:taxon-name><tp:taxon-name-part taxon-name-part-type="genus" reg="Carychium">C.</tp:taxon-name-part> <tp:taxon-name-part taxon-name-part-type="species" reg="mexicanum">mexicanum</tp:taxon-name-part></tp:taxon-name></italic>, the narrow lamella unfolds mid-way from within the penultimate whorl position into a moderate tongue-like projection (Fig. <xref ref-type="fig" rid="F9">9E, G</xref>), maintaining a slightly thickened S-shaped sinuous form when turning the shell from dorsal (Fig. <xref ref-type="fig" rid="F9">9E–G</xref>) to aperture-right perspective (Fig. <xref ref-type="fig" rid="F9">9I</xref>), whereby for <italic><tp:taxon-name><tp:taxon-name-part taxon-name-part-type="genus" reg="Carychium">C.</tp:taxon-name-part> <tp:taxon-name-part taxon-name-part-type="species" reg="costaricanum">costaricanum</tp:taxon-name-part></tp:taxon-name></italic>, the lamella is wider at its source in the penultimate whorl, descending smoothly without elaboration. The <!--PageBreak--><!--PageBreak--><!--PageBreak-->parietal denticle in <italic><tp:taxon-name><tp:taxon-name-part taxon-name-part-type="genus" reg="Carychium">C.</tp:taxon-name-part> <tp:taxon-name-part taxon-name-part-type="species" reg="belizeense">belizeense</tp:taxon-name-part></tp:taxon-name></italic> is stronger and larger than in both <italic><tp:taxon-name><tp:taxon-name-part taxon-name-part-type="genus" reg="Carychium">C.</tp:taxon-name-part> <tp:taxon-name-part taxon-name-part-type="species" reg="mexicanum">mexicanum</tp:taxon-name-part></tp:taxon-name></italic> and <italic><tp:taxon-name><tp:taxon-name-part taxon-name-part-type="genus" reg="Carychium">C.</tp:taxon-name-part> <tp:taxon-name-part taxon-name-part-type="species" reg="costaricanum">costaricanum</tp:taxon-name-part></tp:taxon-name></italic>. <italic><tp:taxon-name><tp:taxon-name-part taxon-name-part-type="genus" reg="Carychium">Carychium</tp:taxon-name-part> <tp:taxon-name-part taxon-name-part-type="species" reg="jardineanum">jardineanum</tp:taxon-name-part></tp:taxon-name></italic> is conchologically distinct from <italic><tp:taxon-name><tp:taxon-name-part taxon-name-part-type="genus" reg="Carychium">C.</tp:taxon-name-part> <tp:taxon-name-part taxon-name-part-type="species" reg="hardiei">hardiei</tp:taxon-name-part></tp:taxon-name></italic> in that it is more tapered, more elongated and slender in form, clearly ribbed and bears one additional whorl.</p><p>DNA barcode data can clearly delineate <italic><tp:taxon-name><tp:taxon-name-part taxon-name-part-type="genus" reg="Carychium">Carychium</tp:taxon-name-part> <tp:taxon-name-part taxon-name-part-type="species" reg="belizeense">belizeense</tp:taxon-name-part></tp:taxon-name></italic> sp. n. from all other North and Central American taxa, demonstrating its lowest K2P genetic distance of 3.9 % to <italic><tp:taxon-name><tp:taxon-name-part taxon-name-part-type="genus" reg="Carychium">C.</tp:taxon-name-part> <tp:taxon-name-part taxon-name-part-type="species" reg="costaricanum">costaricanum</tp:taxon-name-part></tp:taxon-name></italic> and <italic><tp:taxon-name><tp:taxon-name-part taxon-name-part-type="genus" reg="Carychium">C.</tp:taxon-name-part> <tp:taxon-name-part taxon-name-part-type="species" reg="jardineanum">jardineanum</tp:taxon-name-part></tp:taxon-name></italic> (Fig. <xref ref-type="fig" rid="F3">3</xref>), respectively.</p></tp:treatment-sec><tp:treatment-sec sec-type="etymology" id="SECID0EFPBI"><title>Etymology.</title><p>The new species is named after Belize, the Central American country of origin.</p></tp:treatment-sec><tp:treatment-sec sec-type="distribution" id="SECID0EKPBI"><title>Distribution.</title><p>Only known from the type locality.</p></tp:treatment-sec><tp:treatment-sec sec-type="ecology" id="SECID0EQPBI"><title>Ecology.</title><p>Tropical rainforest and karst geology of the eastern slopes of the Mayan Mountain Divide (<xref ref-type="bibr" rid="B7">Dourson and Caldwell 2017</xref>).</p></tp:treatment-sec><tp:treatment-sec sec-type="Conservation" id="SECID0E1PBI"><title>Conservation.</title><p>
                <italic><tp:taxon-name><tp:taxon-name-part taxon-name-part-type="genus" reg="Carychium">Carychium</tp:taxon-name-part> <tp:taxon-name-part taxon-name-part-type="species" reg="belizeense">belizeense</tp:taxon-name-part></tp:taxon-name></italic> sp. n. is so far only known from the Bladen Nature Reserve (BNR). Since it was found abundantly and is considered “a fairly common species where it is found living between layers of moist leaves” (Dan Dourson pers. comm.) it is likely not immediately threatened on the highly protected Bladen Nature Reserve. Still, on a global scale, its current distribution is probably limited to the 400-square km comprising the BNR and thus, it constitutes an Endangered narrow range endemic (EN B1) in conjunction with the Guidelines for the <abbrev xmlns:xlink="http://www.w3.org/1999/xlink" content-type="institution" xlink:title="International Union for Conservation of Nature" id="ABBRID0ELQBI" xlink:type="simple">IUCN</abbrev> Red List (<abbrev xmlns:xlink="http://www.w3.org/1999/xlink" content-type="institution" xlink:title="International Union for Conservation of Nature" id="ABBRID0EQQBI" xlink:type="simple">IUCN</abbrev> Standards and petitions Subcommittee 2014). Since the Bladen Nature Reserve is a major conservation priority in Belize, we are confident <italic><tp:taxon-name><tp:taxon-name-part taxon-name-part-type="genus" reg="Carychium">C.</tp:taxon-name-part> <tp:taxon-name-part taxon-name-part-type="species" reg="belizeense">belizeense</tp:taxon-name-part></tp:taxon-name></italic> sp. n. is thriving well because of this protection.</p></tp:treatment-sec><tp:treatment-sec sec-type="remarks" id="SECID0EARBI"><title>Remarks.</title><p>The primary upper columellar lamella is incredibly thin, almost like gauze at the line of flexure where it projects away from the columella (Fig. <xref ref-type="fig" rid="F12">12A–B</xref>). Two scans were necessary to interpret the correct position and fragility of this structure (one slightly damaged in the process). The high extent of sinuosity is remarkable for this species.</p><p>In their upcoming publication, Daniel C. Dourson and Ronald S. Caldwell (2017) mention “in the first few whorls, there are minute spiral papillae (beads) which can only be seen under high magnification” (Dan Dourson pers. comm. 2013). In our <abbrev xmlns:xlink="http://www.w3.org/1999/xlink" xlink:title="nano-computed tomography" id="ABBRID0EMRBI" xlink:type="simple">CT</abbrev> scans, we cannot detect this feature. If pitting on the protoconch is meant here, and only detectable via SEM, this is a common character known throughout the <tp:taxon-name><tp:taxon-name-part taxon-name-part-type="family">Carychiidae</tp:taxon-name-part></tp:taxon-name> (<xref ref-type="bibr" rid="B2">Burch and Schrader van Devender 1978</xref>, <xref ref-type="bibr" rid="B1">Bank and Gittenberger 1985</xref>, <xref ref-type="bibr" rid="B17">Jochum 2011</xref>) and not unique to this species.</p><p>Internally, <italic><tp:taxon-name><tp:taxon-name-part taxon-name-part-type="genus" reg="Carychium">Carychium</tp:taxon-name-part> <tp:taxon-name-part taxon-name-part-type="species" reg="belizeense">belizeense</tp:taxon-name-part></tp:taxon-name></italic> is conchologically quite different from all other North American and Central American species hitherto described. In shape and shell robustness, it lies between <italic><tp:taxon-name><tp:taxon-name-part taxon-name-part-type="genus" reg="Carychium">C.</tp:taxon-name-part> <tp:taxon-name-part taxon-name-part-type="species" reg="mexicanum">mexicanum</tp:taxon-name-part></tp:taxon-name></italic> and <italic><tp:taxon-name><tp:taxon-name-part taxon-name-part-type="genus" reg="Carychium">C.</tp:taxon-name-part> <tp:taxon-name-part taxon-name-part-type="species" reg="costaricanum">costaricanum</tp:taxon-name-part></tp:taxon-name></italic>. <italic><tp:taxon-name><tp:taxon-name-part taxon-name-part-type="genus" reg="Carychium">Carychium</tp:taxon-name-part> <tp:taxon-name-part taxon-name-part-type="species" reg="jardineanum">jardineanum</tp:taxon-name-part></tp:taxon-name></italic> is conchologically distinct from <italic><tp:taxon-name><tp:taxon-name-part taxon-name-part-type="genus" reg="Carychium">C.</tp:taxon-name-part> <tp:taxon-name-part taxon-name-part-type="species" reg="belizeanum">belizeanum</tp:taxon-name-part></tp:taxon-name></italic> in that it is more tapered, elongate and slender in form, clearly ribbed and bears an additional whorl.</p></tp:treatment-sec><tp:treatment-sec><!--Section generated to contain objects referenced in tp:taxon-treatment.--><fig id="F1" position="float" orientation="portrait"><label>Figure 1.</label><caption><p>Map indicating geographic position of the new <italic><tp:taxon-name><tp:taxon-name-part taxon-name-part-type="genus" reg="Carychium">Carychium</tp:taxon-name-part></tp:taxon-name></italic> species and type localities of the North American and Central American allied species <italic><tp:taxon-name><tp:taxon-name-part taxon-name-part-type="genus" reg="Carychium">C.</tp:taxon-name-part> <tp:taxon-name-part taxon-name-part-type="species" reg="mexicanum">mexicanum</tp:taxon-name-part></tp:taxon-name></italic>, <italic><tp:taxon-name><tp:taxon-name-part taxon-name-part-type="genus" reg="Carychium">C.</tp:taxon-name-part> <tp:taxon-name-part taxon-name-part-type="species" reg="costaricanum">costaricanum</tp:taxon-name-part></tp:taxon-name></italic>, and <italic><tp:taxon-name><tp:taxon-name-part taxon-name-part-type="genus" reg="Carychium">C.</tp:taxon-name-part> <tp:taxon-name-part taxon-name-part-type="species" reg="floridanum">floridanum</tp:taxon-name-part></tp:taxon-name></italic>. <italic><tp:taxon-name><tp:taxon-name-part taxon-name-part-type="genus" reg="Carychium">Carychium</tp:taxon-name-part> <tp:taxon-name-part taxon-name-part-type="species" reg="jardineanum">jardineanum</tp:taxon-name-part></tp:taxon-name></italic> is included in context for Jamaica. The grayscale indicates the local mean elevation. This map was downloaded from WORLDCLIM (<xref ref-type="bibr" rid="B11">Hijmans et al. 2005</xref>) and political borders were retrieved from <xref ref-type="bibr" rid="B8">Esri Data and Maps (2002)</xref>.</p></caption><graphic xmlns:xlink="http://www.w3.org/1999/xlink" xlink:href="zookeys-675-097-g001.jpg" position="float" orientation="portrait" xlink:type="simple" id="oo_137120.jpg"/></fig><table-wrap id="T2" position="float" orientation="portrait"><label>Table 2.</label><caption><p>Measurement of <italic><tp:taxon-name><tp:taxon-name-part taxon-name-part-type="genus" reg="Carychium">Carychium</tp:taxon-name-part></tp:taxon-name></italic> shells in frontal view. Species: <italic><tp:taxon-name><tp:taxon-name-part taxon-name-part-type="genus" reg="Carychium">Carychium</tp:taxon-name-part> <tp:taxon-name-part taxon-name-part-type="species" reg="belizeense">belizeense</tp:taxon-name-part></tp:taxon-name></italic> sp. n., N = 6; <italic><tp:taxon-name><tp:taxon-name-part taxon-name-part-type="genus" reg="Carychium">Carychium</tp:taxon-name-part> <tp:taxon-name-part taxon-name-part-type="species" reg="hardiei">hardiei</tp:taxon-name-part></tp:taxon-name></italic> sp. n., N = 6; <italic><tp:taxon-name><tp:taxon-name-part taxon-name-part-type="genus" reg="Carychium">Carychium</tp:taxon-name-part> <tp:taxon-name-part taxon-name-part-type="species" reg="floridanum">floridanum</tp:taxon-name-part></tp:taxon-name></italic> Clapp, 1918 (CN 46540), N = 2; <italic><tp:taxon-name><tp:taxon-name-part taxon-name-part-type="genus" reg="Carychium">Carychium</tp:taxon-name-part> <tp:taxon-name-part taxon-name-part-type="species" reg="costaricanum">costaricanum</tp:taxon-name-part></tp:taxon-name></italic> E. von Martens, 1898 (<named-content xmlns:xlink="http://www.w3.org/1999/xlink" content-type="dwc:institutional_code" xlink:type="simple">RBINS</named-content> 10591.[1]), N = 1; <italic><tp:taxon-name><tp:taxon-name-part taxon-name-part-type="genus" reg="Carychium">Carychium</tp:taxon-name-part> <tp:taxon-name-part taxon-name-part-type="species" reg="mexicanum">mexicanum</tp:taxon-name-part></tp:taxon-name></italic> Pilsbry, 1891 (<named-content xmlns:xlink="http://www.w3.org/1999/xlink" content-type="dwc:institutional_code" xlink:type="simple">RBINS</named-content> 10591.[2], N = 1; <italic><tp:taxon-name><tp:taxon-name-part taxon-name-part-type="genus" reg="Carychium">Carychium</tp:taxon-name-part> <tp:taxon-name-part taxon-name-part-type="species" reg="mexicanum">mexicanum</tp:taxon-name-part></tp:taxon-name></italic> (<abbrev xmlns:xlink="http://www.w3.org/1999/xlink" xlink:title="Adrienne Jochum Collection" id="ABBRID0EL3AG" xlink:type="simple">AJC</abbrev> 2092), N = 4; <italic><tp:taxon-name><tp:taxon-name-part taxon-name-part-type="genus" reg="Carychium">Carychium</tp:taxon-name-part> <tp:taxon-name-part taxon-name-part-type="species" reg="zarzaae">zarzaae</tp:taxon-name-part></tp:taxon-name></italic> sp. n., N = 2. Abbreviations: <abbrev xmlns:xlink="http://www.w3.org/1999/xlink" xlink:title="shell height" id="ABBRID0E13AG" xlink:type="simple">SH</abbrev> – shell height, <abbrev xmlns:xlink="http://www.w3.org/1999/xlink" xlink:title="shell diameter" id="ABBRID0E53AG" xlink:type="simple">SD</abbrev> – shell diameter, <abbrev xmlns:xlink="http://www.w3.org/1999/xlink" xlink:title="peristome height" id="ABBRID0EC4AG" xlink:type="simple">PH</abbrev> – peristome height, <abbrev xmlns:xlink="http://www.w3.org/1999/xlink" xlink:title="peristome diameter" id="ABBRID0EG4AG" xlink:type="simple">PD</abbrev> – peristome diameter, W – Whorl number. All measurements in millimetres.</p></caption><table id="TID0ELVAE" rules="all"><tbody><tr><th rowspan="1" colspan="1">
                        <italic><tp:taxon-name><tp:taxon-name-part taxon-name-part-type="genus" reg="Carychium">Carychium</tp:taxon-name-part></tp:taxon-name></italic> species</th><th rowspan="1" colspan="1">Museum No./Coll. No.</th><th rowspan="1" colspan="1">Sample</th><th rowspan="1" colspan="1">
                        <abbrev xmlns:xlink="http://www.w3.org/1999/xlink" xlink:title="shell height" id="ABBRID0EE5AG" xlink:type="simple">SH</abbrev>
                      </th><th rowspan="1" colspan="1">
                        <abbrev xmlns:xlink="http://www.w3.org/1999/xlink" xlink:title="shell diameter" id="ABBRID0EM5AG" xlink:type="simple">SD</abbrev>
                      </th><th rowspan="1" colspan="1">
                        <abbrev xmlns:xlink="http://www.w3.org/1999/xlink" xlink:title="peristome height" id="ABBRID0EU5AG" xlink:type="simple">PH</abbrev>
                      </th><th rowspan="1" colspan="1">
                        <abbrev xmlns:xlink="http://www.w3.org/1999/xlink" xlink:title="peristome diameter" id="ABBRID0E35AG" xlink:type="simple">PD</abbrev>
                      </th><th rowspan="1" colspan="1">W</th></tr><tr><td rowspan="1" colspan="1">
                        <italic><tp:taxon-name><tp:taxon-name-part taxon-name-part-type="genus" reg="Carychium">C.</tp:taxon-name-part> <tp:taxon-name-part taxon-name-part-type="species" reg="belizeense">belizeense</tp:taxon-name-part></tp:taxon-name></italic> sp. n. Holotype</td><td rowspan="1" colspan="1">
                        <named-content xmlns:xlink="http://www.w3.org/1999/xlink" content-type="dwc:institutional_code" xlink:type="simple">NMBE</named-content> 549923</td><td rowspan="1" colspan="1">1</td><td rowspan="1" colspan="1">1.76</td><td rowspan="1" colspan="1">0.76</td><td rowspan="1" colspan="1">0.64</td><td rowspan="1" colspan="1">0.62</td><td rowspan="1" colspan="1">4.75</td></tr><tr><td rowspan="1" colspan="1">
                        <italic><tp:taxon-name><tp:taxon-name-part taxon-name-part-type="genus" reg="Carychium">C.</tp:taxon-name-part> <tp:taxon-name-part taxon-name-part-type="species" reg="belizeense">belizeense</tp:taxon-name-part></tp:taxon-name></italic> sp. n. Paratype</td><td rowspan="1" colspan="1">
                        <named-content xmlns:xlink="http://www.w3.org/1999/xlink" content-type="dwc:institutional_code" xlink:type="simple">NMBE</named-content> 549924/8</td><td rowspan="1" colspan="1">2</td><td rowspan="1" colspan="1">1.77</td><td rowspan="1" colspan="1">0.76</td><td rowspan="1" colspan="1">0.58</td><td rowspan="1" colspan="1">0.55</td><td rowspan="1" colspan="1">4.75</td></tr><tr><td rowspan="1" colspan="1">
                        <italic><tp:taxon-name><tp:taxon-name-part taxon-name-part-type="genus" reg="Carychium">C.</tp:taxon-name-part> <tp:taxon-name-part taxon-name-part-type="species" reg="belizeense">belizeense</tp:taxon-name-part></tp:taxon-name></italic> sp. n. Paratype</td><td rowspan="1" colspan="1">
                        <named-content xmlns:xlink="http://www.w3.org/1999/xlink" content-type="dwc:institutional_code" xlink:type="simple">NMBE</named-content> 549924/8</td><td rowspan="1" colspan="1">3</td><td rowspan="1" colspan="1">1.83</td><td rowspan="1" colspan="1">0.80</td><td rowspan="1" colspan="1">0.63</td><td rowspan="1" colspan="1">0.57</td><td rowspan="1" colspan="1">5.00</td></tr><tr><td rowspan="1" colspan="1">
                        <italic><tp:taxon-name><tp:taxon-name-part taxon-name-part-type="genus" reg="Carychium">C.</tp:taxon-name-part> <tp:taxon-name-part taxon-name-part-type="species" reg="belizeense">belizeense</tp:taxon-name-part></tp:taxon-name></italic> sp. n. Paratype</td><td rowspan="1" colspan="1">
                        <named-content xmlns:xlink="http://www.w3.org/1999/xlink" content-type="dwc:institutional_code" xlink:type="simple">NMBE</named-content> 549924/8</td><td rowspan="1" colspan="1">4</td><td rowspan="1" colspan="1">1.77</td><td rowspan="1" colspan="1">0.76</td><td rowspan="1" colspan="1">0.62</td><td rowspan="1" colspan="1">0.59</td><td rowspan="1" colspan="1">5.00</td></tr><tr><td rowspan="1" colspan="1">
                        <italic><tp:taxon-name><tp:taxon-name-part taxon-name-part-type="genus" reg="Carychium">C.</tp:taxon-name-part> <tp:taxon-name-part taxon-name-part-type="species" reg="belizeense">belizeense</tp:taxon-name-part></tp:taxon-name></italic> sp. n. Paratype</td><td rowspan="1" colspan="1">
                        <named-content xmlns:xlink="http://www.w3.org/1999/xlink" content-type="dwc:institutional_code" xlink:type="simple">NMBE</named-content> 549924/8</td><td rowspan="1" colspan="1">5</td><td rowspan="1" colspan="1">1.68</td><td rowspan="1" colspan="1">0.71</td><td rowspan="1" colspan="1">0.56</td><td rowspan="1" colspan="1">0.51</td><td rowspan="1" colspan="1">5.00</td></tr><tr><td rowspan="1" colspan="1">
                        <italic><tp:taxon-name><tp:taxon-name-part taxon-name-part-type="genus" reg="Carychium">C.</tp:taxon-name-part> <tp:taxon-name-part taxon-name-part-type="species" reg="belizeense">belizeense</tp:taxon-name-part></tp:taxon-name></italic> sp. n. Paratype</td><td rowspan="1" colspan="1">
                        <named-content xmlns:xlink="http://www.w3.org/1999/xlink" content-type="dwc:institutional_code" xlink:type="simple">NMBE</named-content> 549924/8</td><td rowspan="1" colspan="1">6</td><td rowspan="1" colspan="1">1.70</td><td rowspan="1" colspan="1">0.77</td><td rowspan="1" colspan="1">0.62</td><td rowspan="1" colspan="1">0.59</td><td rowspan="1" colspan="1">4.63</td></tr><tr><td rowspan="1" colspan="3">
                        <bold>Mean <italic><tp:taxon-name><tp:taxon-name-part taxon-name-part-type="genus" reg="Carychium">C.</tp:taxon-name-part> <tp:taxon-name-part taxon-name-part-type="species" reg="belizeense">belizeense</tp:taxon-name-part></tp:taxon-name></italic></bold>
                      </td><td rowspan="1" colspan="1">
                        <bold>1.75</bold>
                      </td><td rowspan="1" colspan="1">
                        <bold>0.76</bold>
                      </td><td rowspan="1" colspan="1">
                        <bold>0.61</bold>
                      </td><td rowspan="1" colspan="1">
                        <bold>0.57</bold>
                      </td><td rowspan="1" colspan="1">
                        <bold>4.86</bold>
                      </td></tr><tr><td rowspan="1" colspan="1">
                        <italic><tp:taxon-name><tp:taxon-name-part taxon-name-part-type="genus" reg="Carychium">C.</tp:taxon-name-part> <tp:taxon-name-part taxon-name-part-type="species" reg="hardiei">hardiei</tp:taxon-name-part></tp:taxon-name></italic> sp. n. Holotype</td><td rowspan="1" colspan="1">
                        <named-content xmlns:xlink="http://www.w3.org/1999/xlink" content-type="dwc:institutional_code" xlink:type="simple">NMBE</named-content> 549920</td><td rowspan="1" colspan="1">1</td><td rowspan="1" colspan="1">1.86</td><td rowspan="1" colspan="1">0.83</td><td rowspan="1" colspan="1">0.70</td><td rowspan="1" colspan="1">0.60</td><td rowspan="1" colspan="1">4.80</td></tr><tr><td rowspan="1" colspan="1">
                        <italic><tp:taxon-name><tp:taxon-name-part taxon-name-part-type="genus" reg="Carychium">C.</tp:taxon-name-part> <tp:taxon-name-part taxon-name-part-type="species" reg="hardiei">hardiei</tp:taxon-name-part></tp:taxon-name></italic> sp. n. Paratype</td><td rowspan="1" colspan="1">
                        <named-content xmlns:xlink="http://www.w3.org/1999/xlink" content-type="dwc:institutional_code" xlink:type="simple">NMBE</named-content> 549921/8</td><td rowspan="1" colspan="1">2</td><td rowspan="1" colspan="1">1.74</td><td rowspan="1" colspan="1">0.81</td><td rowspan="1" colspan="1">0.62</td><td rowspan="1" colspan="1">0.57</td><td rowspan="1" colspan="1">5.00</td></tr><tr><td rowspan="1" colspan="1">
                        <italic><tp:taxon-name><tp:taxon-name-part taxon-name-part-type="genus" reg="Carychium">C.</tp:taxon-name-part> <tp:taxon-name-part taxon-name-part-type="species" reg="hardiei">hardiei</tp:taxon-name-part></tp:taxon-name></italic> sp. n. Paratype</td><td rowspan="1" colspan="1">
                        <named-content xmlns:xlink="http://www.w3.org/1999/xlink" content-type="dwc:institutional_code" xlink:type="simple">NMBE</named-content> 549921/8</td><td rowspan="1" colspan="1">3</td><td rowspan="1" colspan="1">1.75</td><td rowspan="1" colspan="1">0.78</td><td rowspan="1" colspan="1">0.62</td><td rowspan="1" colspan="1">0.59</td><td rowspan="1" colspan="1">4.80</td></tr><tr><td rowspan="1" colspan="1">
                        <italic><tp:taxon-name><tp:taxon-name-part taxon-name-part-type="genus" reg="Carychium">C.</tp:taxon-name-part> <tp:taxon-name-part taxon-name-part-type="species" reg="hardiei">hardiei</tp:taxon-name-part></tp:taxon-name></italic> sp. n. Paratype</td><td rowspan="1" colspan="1">
                        <named-content xmlns:xlink="http://www.w3.org/1999/xlink" content-type="dwc:institutional_code" xlink:type="simple">NMBE</named-content> 549921/8</td><td rowspan="1" colspan="1">4</td><td rowspan="1" colspan="1">1.69</td><td rowspan="1" colspan="1">0.77</td><td rowspan="1" colspan="1">0.60</td><td rowspan="1" colspan="1">0.55</td><td rowspan="1" colspan="1">5.38</td></tr><tr><td rowspan="1" colspan="1">
                        <italic><tp:taxon-name><tp:taxon-name-part taxon-name-part-type="genus" reg="Carychium">C.</tp:taxon-name-part> <tp:taxon-name-part taxon-name-part-type="species" reg="hardiei">hardiei</tp:taxon-name-part></tp:taxon-name></italic> sp. n. Paratype</td><td rowspan="1" colspan="1">
                        <named-content xmlns:xlink="http://www.w3.org/1999/xlink" content-type="dwc:institutional_code" xlink:type="simple">NMBE</named-content> 549921/8</td><td rowspan="1" colspan="1">5</td><td rowspan="1" colspan="1">1.74</td><td rowspan="1" colspan="1">0.79</td><td rowspan="1" colspan="1">0.63</td><td rowspan="1" colspan="1">0.57</td><td rowspan="1" colspan="1">5.00</td></tr><tr><td rowspan="1" colspan="1">
                        <italic><tp:taxon-name><tp:taxon-name-part taxon-name-part-type="genus" reg="Carychium">C.</tp:taxon-name-part> <tp:taxon-name-part taxon-name-part-type="species" reg="hardiei">hardiei</tp:taxon-name-part></tp:taxon-name></italic> sp. n. Paratype</td><td rowspan="1" colspan="1">
                        <named-content xmlns:xlink="http://www.w3.org/1999/xlink" content-type="dwc:institutional_code" xlink:type="simple">NMBE</named-content> 549921/8</td><td rowspan="1" colspan="1">6</td><td rowspan="1" colspan="1">1.70</td><td rowspan="1" colspan="1">0.75</td><td rowspan="1" colspan="1">0.60</td><td rowspan="1" colspan="1">0.55</td><td rowspan="1" colspan="1">5.00</td></tr><tr><td rowspan="1" colspan="3">
                        <bold>Mean <italic><tp:taxon-name><tp:taxon-name-part taxon-name-part-type="genus" reg="Carychium">C.</tp:taxon-name-part> <tp:taxon-name-part taxon-name-part-type="species" reg="hardiei">hardiei</tp:taxon-name-part></tp:taxon-name></italic></bold>
                      </td><td rowspan="1" colspan="1">
                        <bold>1.75</bold>
                      </td><td rowspan="1" colspan="1">
                        <bold>0.79</bold>
                      </td><td rowspan="1" colspan="1">
                        <bold>0.63</bold>
                      </td><td rowspan="1" colspan="1">
                        <bold>0.57</bold>
                      </td><td rowspan="1" colspan="1">
                        <bold>5.00</bold>
                      </td></tr><tr><td rowspan="1" colspan="1">
                        <italic><tp:taxon-name><tp:taxon-name-part taxon-name-part-type="genus" reg="Carychium">C.</tp:taxon-name-part> <tp:taxon-name-part taxon-name-part-type="species" reg="floridanum">floridanum</tp:taxon-name-part></tp:taxon-name></italic> Clapp, 1918 (<abbrev xmlns:xlink="http://www.w3.org/1999/xlink" xlink:title="nano-computed tomography" id="ABBRID0EXSBG" xlink:type="simple">CT</abbrev>)</td><td rowspan="1" colspan="1">
                        <named-content xmlns:xlink="http://www.w3.org/1999/xlink" content-type="dwc:institutional_code" xlink:type="simple">CM</named-content> 46540</td><td rowspan="1" colspan="1">1</td><td rowspan="1" colspan="1">1.68</td><td rowspan="1" colspan="1">0.76</td><td rowspan="1" colspan="1">0.62</td><td rowspan="1" colspan="1">0.58</td><td rowspan="1" colspan="1">4.75</td></tr><tr><td rowspan="1" colspan="1">
                        <italic><tp:taxon-name><tp:taxon-name-part taxon-name-part-type="genus" reg="Carychium">C.</tp:taxon-name-part> <tp:taxon-name-part taxon-name-part-type="species" reg="floridanum">floridanum</tp:taxon-name-part></tp:taxon-name></italic> Clapp, 1918 (<abbrev xmlns:xlink="http://www.w3.org/1999/xlink" xlink:title="nano-computed tomography" id="ABBRID0EGUBG" xlink:type="simple">CT</abbrev>)</td><td rowspan="1" colspan="1">
                        <named-content xmlns:xlink="http://www.w3.org/1999/xlink" content-type="dwc:institutional_code" xlink:type="simple">CM</named-content> 46540</td><td rowspan="1" colspan="1">2</td><td rowspan="1" colspan="1">1.62</td><td rowspan="1" colspan="1">0.72</td><td rowspan="1" colspan="1">0.59</td><td rowspan="1" colspan="1">0.59</td><td rowspan="1" colspan="1">4.75</td></tr><tr><td rowspan="1" colspan="3">
                        <bold>Mean <italic><tp:taxon-name><tp:taxon-name-part taxon-name-part-type="genus" reg="Carychium">C.</tp:taxon-name-part> <tp:taxon-name-part taxon-name-part-type="species" reg="floridanum">floridanum</tp:taxon-name-part></tp:taxon-name></italic></bold>
                      </td><td rowspan="1" colspan="1">
                        <bold>1.65</bold>
                      </td><td rowspan="1" colspan="1">
                        <bold>0.74</bold>
                      </td><td rowspan="1" colspan="1">
                        <bold>0.61</bold>
                      </td><td rowspan="1" colspan="1">
                        <bold>0.59</bold>
                      </td><td rowspan="1" colspan="1">
                        <bold>4.75</bold>
                      </td></tr><tr><td rowspan="1" colspan="1">
                        <italic><tp:taxon-name><tp:taxon-name-part taxon-name-part-type="genus" reg="Carychium">C.</tp:taxon-name-part> <tp:taxon-name-part taxon-name-part-type="species" reg="costaricanum">costaricanum</tp:taxon-name-part></tp:taxon-name></italic> Von Martens, 1898</td><td rowspan="1" colspan="1">
                        <named-content xmlns:xlink="http://www.w3.org/1999/xlink" content-type="dwc:institutional_code" xlink:type="simple">RBINS</named-content> 10591.[1]</td><td rowspan="1" colspan="1">1</td><td rowspan="1" colspan="1">
                        <bold>1.88</bold>
                      </td><td rowspan="1" colspan="1">
                        <bold>0.93</bold>
                      </td><td rowspan="1" colspan="1">
                        <bold>0.76</bold>
                      </td><td rowspan="1" colspan="1">
                        <bold>0.76</bold>
                      </td><td rowspan="1" colspan="1">
                        <bold>4.50</bold>
                      </td></tr><tr><td rowspan="1" colspan="1">
                        <italic><tp:taxon-name><tp:taxon-name-part taxon-name-part-type="genus" reg="Carychium">C.</tp:taxon-name-part> <tp:taxon-name-part taxon-name-part-type="species" reg="mexicanum">mexicanum</tp:taxon-name-part></tp:taxon-name></italic> Pilsbry, 1891</td><td rowspan="1" colspan="1">
                        <named-content xmlns:xlink="http://www.w3.org/1999/xlink" content-type="dwc:institutional_code" xlink:type="simple">RBINS</named-content> 10591.[2]</td><td rowspan="1" colspan="1">1</td><td rowspan="1" colspan="1">1.60</td><td rowspan="1" colspan="1">0.70</td><td rowspan="1" colspan="1">0.63</td><td rowspan="1" colspan="1">0.57</td><td rowspan="1" colspan="1">4.00</td></tr><tr><td rowspan="1" colspan="1">
                        <italic><tp:taxon-name><tp:taxon-name-part taxon-name-part-type="genus" reg="Carychium">C.</tp:taxon-name-part> <tp:taxon-name-part taxon-name-part-type="species" reg="mexicanum">mexicanum</tp:taxon-name-part></tp:taxon-name></italic> (topo. vicinity) (<abbrev xmlns:xlink="http://www.w3.org/1999/xlink" xlink:title="nano-computed tomography" id="ABBRID0EK1BG" xlink:type="simple">CT</abbrev>)</td><td rowspan="1" colspan="1">
                        <abbrev xmlns:xlink="http://www.w3.org/1999/xlink" xlink:title="Adrienne Jochum Collection" id="ABBRID0ES1BG" xlink:type="simple">AJC</abbrev> 2092</td><td rowspan="1" colspan="1">1</td><td rowspan="1" colspan="1">1.64</td><td rowspan="1" colspan="1">0.80</td><td rowspan="1" colspan="1">0.70</td><td rowspan="1" colspan="1">0.58</td><td rowspan="1" colspan="1">4.00</td></tr><tr><td rowspan="1" colspan="1">
                        <italic><tp:taxon-name><tp:taxon-name-part taxon-name-part-type="genus" reg="Carychium">C.</tp:taxon-name-part> <tp:taxon-name-part taxon-name-part-type="species" reg="mexicanum">mexicanum</tp:taxon-name-part></tp:taxon-name></italic> (topo. vicinity)</td><td rowspan="1" colspan="1">
                        <abbrev xmlns:xlink="http://www.w3.org/1999/xlink" xlink:title="Adrienne Jochum Collection" id="ABBRID0E32BG" xlink:type="simple">AJC</abbrev> 2092</td><td rowspan="1" colspan="1">2</td><td rowspan="1" colspan="1">1.63</td><td rowspan="1" colspan="1">0.72</td><td rowspan="1" colspan="1">0.59</td><td rowspan="1" colspan="1">0.54</td><td rowspan="1" colspan="1">4.25</td></tr><tr><td rowspan="1" colspan="1">
                        <italic><tp:taxon-name><tp:taxon-name-part taxon-name-part-type="genus" reg="Carychium">C.</tp:taxon-name-part> <tp:taxon-name-part taxon-name-part-type="species" reg="mexicanum">mexicanum</tp:taxon-name-part></tp:taxon-name></italic> (topo. vicinity)</td><td rowspan="1" colspan="1">
                        <abbrev xmlns:xlink="http://www.w3.org/1999/xlink" xlink:title="Adrienne Jochum Collection" id="ABBRID0EG4BG" xlink:type="simple">AJC</abbrev> 2092</td><td rowspan="1" colspan="1">3</td><td rowspan="1" colspan="1">1.68</td><td rowspan="1" colspan="1">0.80</td><td rowspan="1" colspan="1">0.69</td><td rowspan="1" colspan="1">0.59</td><td rowspan="1" colspan="1">4.50</td></tr><tr><td rowspan="1" colspan="1">
                        <italic><tp:taxon-name><tp:taxon-name-part taxon-name-part-type="genus" reg="Carychium">C.</tp:taxon-name-part> <tp:taxon-name-part taxon-name-part-type="species" reg="mexicanum">mexicanum</tp:taxon-name-part></tp:taxon-name></italic> (topo. vicinity)</td><td rowspan="1" colspan="1">
                        <abbrev xmlns:xlink="http://www.w3.org/1999/xlink" xlink:title="Adrienne Jochum Collection" id="ABBRID0EQ5BG" xlink:type="simple">AJC</abbrev> 2092</td><td rowspan="1" colspan="1">4</td><td rowspan="1" colspan="1">1.66</td><td rowspan="1" colspan="1">0.79</td><td rowspan="1" colspan="1">0.69</td><td rowspan="1" colspan="1">0.58</td><td rowspan="1" colspan="1">4.20</td></tr><tr><td rowspan="1" colspan="3">
                        <bold>Mean <italic><tp:taxon-name><tp:taxon-name-part taxon-name-part-type="genus" reg="Carychium">C.</tp:taxon-name-part> <tp:taxon-name-part taxon-name-part-type="species" reg="mexicanum">mexicanum</tp:taxon-name-part></tp:taxon-name></italic></bold>
                      </td><td rowspan="1" colspan="1">
                        <bold>1.65</bold>
                      </td><td rowspan="1" colspan="1">
                        <bold>0.78</bold>
                      </td><td rowspan="1" colspan="1">
                        <bold>0.67</bold>
                      </td><td rowspan="1" colspan="1">
                        <bold>0.57</bold>
                      </td><td rowspan="1" colspan="1">
                        <bold>4.23</bold>
                      </td></tr><tr><td rowspan="1" colspan="1">
                        <italic><tp:taxon-name><tp:taxon-name-part taxon-name-part-type="genus" reg="Carychium">C.</tp:taxon-name-part> <tp:taxon-name-part taxon-name-part-type="species" reg="zarzaae">zarzaae</tp:taxon-name-part></tp:taxon-name></italic> <bold>sp. n. Holotype</bold></td><td rowspan="1" colspan="1">
                        <abbrev xmlns:xlink="http://www.w3.org/1999/xlink" xlink:title="Adrienne Jochum Collection" id="ABBRID0EMBAI" xlink:type="simple">AJC</abbrev> 1902/<named-content xmlns:xlink="http://www.w3.org/1999/xlink" content-type="dwc:institutional_code" xlink:type="simple">NMBE</named-content></td><td rowspan="1" colspan="1">2</td><td rowspan="1" colspan="1">1.74</td><td rowspan="1" colspan="1">0.84</td><td rowspan="1" colspan="1">0.67</td><td rowspan="1" colspan="1">0.55</td><td rowspan="1" colspan="1">4.25</td></tr><tr><td rowspan="1" colspan="1">
                        <italic><tp:taxon-name><tp:taxon-name-part taxon-name-part-type="genus" reg="Carychium">C.</tp:taxon-name-part> <tp:taxon-name-part taxon-name-part-type="species" reg="zarzaae">zarzaae</tp:taxon-name-part></tp:taxon-name></italic> sp. n. Paratype (<abbrev xmlns:xlink="http://www.w3.org/1999/xlink" xlink:title="nano-computed tomography" id="ABBRID0EWCAI" xlink:type="simple">CT</abbrev>)</td><td rowspan="1" colspan="1">
                        <abbrev xmlns:xlink="http://www.w3.org/1999/xlink" xlink:title="Adrienne Jochum Collection" id="ABBRID0E5CAI" xlink:type="simple">AJC</abbrev> 1902/<named-content xmlns:xlink="http://www.w3.org/1999/xlink" content-type="dwc:institutional_code" xlink:type="simple">NMBE</named-content></td><td rowspan="1" colspan="1">1</td><td rowspan="1" colspan="1">1.69</td><td rowspan="1" colspan="1">0.82</td><td rowspan="1" colspan="1">0.65</td><td rowspan="1" colspan="1">0.59</td><td rowspan="1" colspan="1">4.25</td></tr><tr><td rowspan="1" colspan="3">
                        <bold>Mean <italic><tp:taxon-name><tp:taxon-name-part taxon-name-part-type="genus" reg="Carychium">C.</tp:taxon-name-part> <tp:taxon-name-part taxon-name-part-type="species" reg="zarzaae">zarzaae</tp:taxon-name-part></tp:taxon-name></italic></bold>
                      </td><td rowspan="1" colspan="1">
                        <bold>1.72</bold>
                      </td><td rowspan="1" colspan="1">
                        <bold>0.83</bold>
                      </td><td rowspan="1" colspan="1">
                        <bold>0.66</bold>
                      </td><td rowspan="1" colspan="1">
                        <bold>0.57</bold>
                      </td><td rowspan="1" colspan="1">
                        <bold>4.25</bold>
                      </td></tr></tbody></table></table-wrap><fig id="F8" position="float" orientation="portrait"><label>Figure 8.</label><caption><p>Comparative material, <italic><tp:taxon-name><tp:taxon-name-part taxon-name-part-type="genus" reg="Carychium">Carychium</tp:taxon-name-part> <tp:taxon-name-part taxon-name-part-type="species" reg="mexicanum">mexicanum</tp:taxon-name-part></tp:taxon-name></italic> Pilsbry, 1891 (<abbrev xmlns:xlink="http://www.w3.org/1999/xlink" xlink:title="Adrienne Jochum Collection" id="ABBRID0EHMAI" xlink:type="simple">AJC</abbrev> 2092) from Puebla, Mexico. <bold>A–L</bold> fresh shells collected proximal to topotypic locality (Orizaba, Mexico) <bold>A, I–J</bold> degrees of variation in apertural barriers. Scale bar 1 mm.</p></caption><graphic xmlns:xlink="http://www.w3.org/1999/xlink" xlink:href="zookeys-675-097-g008.jpg" position="float" orientation="portrait" xlink:type="simple" id="oo_137130.jpg"/></fig><fig id="F2" position="float" orientation="portrait"><label>Figure 2.</label><caption><p>Comparative material, <italic><tp:taxon-name><tp:taxon-name-part taxon-name-part-type="genus" reg="Carychium">Carychium</tp:taxon-name-part> <tp:taxon-name-part taxon-name-part-type="species" reg="mexicanum">mexicanum</tp:taxon-name-part></tp:taxon-name></italic> Pilsbry, 1891 (<abbrev xmlns:xlink="http://www.w3.org/1999/xlink" content-type="institution" xlink:title="Royal Belgian Institute of Natural Sciences, Brussels, Belgium" id="ABBRID0EHJAE" xlink:type="simple">RBINS</abbrev> 10591) (ex. Autor) S. N. &amp; M. C. Rhoads Expedition, “Texolo Falls V. Cruz, Mexico Rhoads legit”. <bold>A–E</bold> with Bynes degradation; <italic><tp:taxon-name><tp:taxon-name-part taxon-name-part-type="genus" reg="Carychium">Carychium</tp:taxon-name-part> <tp:taxon-name-part taxon-name-part-type="species" reg="costaricanum">costaricanum</tp:taxon-name-part></tp:taxon-name></italic> E. von Martens, 1898 (<abbrev xmlns:xlink="http://www.w3.org/1999/xlink" content-type="institution" xlink:title="Royal Belgian Institute of Natural Sciences, Brussels, Belgium" id="ABBRID0EZJAE" xlink:type="simple">RBINS</abbrev> 10591) original type series <bold>F–I</bold>; <bold>F</bold> peristome thickly callused showing apertural barriers. Scale bar 1 mm.</p></caption><graphic xmlns:xlink="http://www.w3.org/1999/xlink" xlink:href="zookeys-675-097-g002.jpg" position="float" orientation="portrait" xlink:type="simple" id="oo_137122.jpg"/></fig><fig id="F9" position="float" orientation="portrait"><label>Figure 9.</label><caption><p>Comparative material, <italic><tp:taxon-name><tp:taxon-name-part taxon-name-part-type="genus" reg="Carychium">Carychium</tp:taxon-name-part> <tp:taxon-name-part taxon-name-part-type="species" reg="mexicanum">mexicanum</tp:taxon-name-part></tp:taxon-name></italic> Pilsbry, 1891 (<abbrev xmlns:xlink="http://www.w3.org/1999/xlink" xlink:title="Adrienne Jochum Collection" id="ABBRID0EHNAI" xlink:type="simple">AJC</abbrev> 2092) from Puebla, Mexico <bold>A, C, E, G, I, K</bold> and topotypic <italic><tp:taxon-name><tp:taxon-name-part taxon-name-part-type="genus" reg="Carychium">C.</tp:taxon-name-part> <tp:taxon-name-part taxon-name-part-type="species" reg="costaricanum">costaricanum</tp:taxon-name-part></tp:taxon-name></italic> E. von Martens, 1898 (<abbrev xmlns:xlink="http://www.w3.org/1999/xlink" xlink:title="Adrienne Jochum Collection" id="ABBRID0EYNAI" xlink:type="simple">AJC</abbrev> 2093) <bold>B, D, F, H, J, L</bold>; <bold>A–L</bold> <abbrev xmlns:xlink="http://www.w3.org/1999/xlink" xlink:title="nano-computed tomography" id="ABBRID0EAOAI" xlink:type="simple">CT</abbrev> scans showing columellar apparatus and configuration of the columellar lamella in both species <bold>A–L</bold>. Scale bar 1 mm.</p></caption><graphic xmlns:xlink="http://www.w3.org/1999/xlink" xlink:href="zookeys-675-097-g009.jpg" position="float" orientation="portrait" xlink:type="simple" id="oo_137131.jpg"/></fig><fig id="F3" position="float" orientation="portrait"><label>Figure 3.</label><caption><p>Neighbor-Joining overview topology based on COI K2P-distances for all North and Central American evolutionary lineages accessed in <xref ref-type="bibr" rid="B38">Weigand et al. (2013)</xref> and the three newly described <italic><tp:taxon-name><tp:taxon-name-part taxon-name-part-type="genus" reg="Carychium">Carychium</tp:taxon-name-part></tp:taxon-name></italic> species. COI data for <italic><tp:taxon-name><tp:taxon-name-part taxon-name-part-type="genus" reg="Carychium">C.</tp:taxon-name-part> <tp:taxon-name-part taxon-name-part-type="species" reg="mexicanum">mexicanum</tp:taxon-name-part></tp:taxon-name></italic> and <italic><tp:taxon-name><tp:taxon-name-part taxon-name-part-type="genus" reg="Carychium">C.</tp:taxon-name-part> <tp:taxon-name-part taxon-name-part-type="species" reg="jardineanum">jardineanum</tp:taxon-name-part></tp:taxon-name></italic> are added. Numbers at the branches indicate bootstrap support for the lineages. BOLD-IDs: <italic><tp:taxon-name><tp:taxon-name-part taxon-name-part-type="genus" reg="Carychium">Carychium</tp:taxon-name-part></tp:taxon-name></italic> lineage C1, E / SE USA: <bold>BARCA014-10</bold>, <bold>BARCA015-10</bold>, <bold>BARCA019-10</bold>, <bold>BARCA020-10</bold>, <bold>BARCA021-10</bold>, <bold>BARCA022-10</bold>, <bold>BARCA025-10</bold>, <bold>BARCA026-10</bold>, <bold>BARCA027-10</bold>, <bold>BARCA028-10</bold>, <bold>BARCA029-10</bold>, <bold>BARCA030-10</bold>, <bold>BARCA127-12</bold>; C2 <italic><tp:taxon-name><tp:taxon-name-part taxon-name-part-type="genus" reg="Carychium">C.</tp:taxon-name-part> <tp:taxon-name-part taxon-name-part-type="species" reg="exiguum">exiguum</tp:taxon-name-part></tp:taxon-name></italic> (<xref ref-type="bibr" rid="B33">Say 1822</xref>): <bold>BARCA041-10</bold>, <bold>BARCA042-10</bold>, <bold>BARCA043-10</bold>; C3 <italic><tp:taxon-name><tp:taxon-name-part taxon-name-part-type="genus" reg="Carychium">C.</tp:taxon-name-part> <tp:taxon-name-part taxon-name-part-type="species" reg="exile">exile</tp:taxon-name-part></tp:taxon-name></italic> H.C. Lea, 1842: <bold>BARCA044-10</bold>, <bold>BARCA045-10</bold>, <bold>BARCA046-10</bold>, <bold>BARCA047-10</bold>, <bold>BARCA048-10</bold>, <bold>BARCA049-10</bold>, <bold>BARCA050-10</bold>, <bold>BARCA051-10</bold>; <italic><tp:taxon-name><tp:taxon-name-part taxon-name-part-type="genus" reg="Carychium">Carychium</tp:taxon-name-part></tp:taxon-name></italic> lineage C4, USA; Florida: <bold>BARCA128-12</bold>; C5 <italic><tp:taxon-name><tp:taxon-name-part taxon-name-part-type="genus" reg="Carychium">C.</tp:taxon-name-part> <tp:taxon-name-part taxon-name-part-type="species" reg="floridanum">floridanum</tp:taxon-name-part></tp:taxon-name></italic> G.H. Clapp, 1918: <bold>BARCA032-10</bold>, <bold>BARCA033-10</bold>, <bold>BARCA034-10</bold>, <bold>BARCA035-10</bold>, <bold>BARCA037-10</bold>; C9 <italic><tp:taxon-name><tp:taxon-name-part taxon-name-part-type="genus" reg="Carychium">C.</tp:taxon-name-part> <tp:taxon-name-part taxon-name-part-type="species" reg="hardiei">hardiei</tp:taxon-name-part></tp:taxon-name></italic> sp. n.: <bold>BARCA038-10</bold>, <bold>BARCA039-10</bold>, <bold>BARCA040-10</bold>; C10 <italic><tp:taxon-name><tp:taxon-name-part taxon-name-part-type="genus" reg="Carychium">C.</tp:taxon-name-part> <tp:taxon-name-part taxon-name-part-type="species" reg="belizeense">belizeense</tp:taxon-name-part></tp:taxon-name></italic> sp. n.: <bold>BARCA135-12</bold>, <bold>BARCA136-12</bold>; C11 <italic><tp:taxon-name><tp:taxon-name-part taxon-name-part-type="genus" reg="Carychium">C.</tp:taxon-name-part> <tp:taxon-name-part taxon-name-part-type="species" reg="costaricanum">costaricanum</tp:taxon-name-part></tp:taxon-name></italic> E. von Martens, 1898: <bold>BARCA137-12</bold>, <bold>BARCA138-12</bold>, <bold>BARCA139-12</bold>, <bold>BARCA140-12</bold>, <bold>BARCA141-12</bold>; <italic><tp:taxon-name><tp:taxon-name-part taxon-name-part-type="genus" reg="Carychium">Carychium</tp:taxon-name-part></tp:taxon-name></italic> lineage C12, Panama: <bold>BARCA142-12</bold>, <bold>BARCA143-12</bold>, <bold>BARCA144-12</bold>; C13 <italic><tp:taxon-name><tp:taxon-name-part taxon-name-part-type="genus" reg="Carychium">C.</tp:taxon-name-part> <tp:taxon-name-part taxon-name-part-type="species" reg="zarzaae">zarzaae</tp:taxon-name-part></tp:taxon-name></italic> sp. n.: <bold>BARCA145-12</bold>, <bold>BARCA146-12</bold>, <bold>BARCA147-12</bold>, <bold>BARCA148-12</bold>; C14 <italic><tp:taxon-name><tp:taxon-name-part taxon-name-part-type="genus" reg="Carychium">C.</tp:taxon-name-part> <tp:taxon-name-part taxon-name-part-type="species" reg="minimum">minimum</tp:taxon-name-part></tp:taxon-name></italic> O.F. Müller, 1774: <bold>BARCA064-10</bold>, <bold>BARCA065-10</bold>, <bold>BARCA069-10</bold>; C15 <italic><tp:taxon-name><tp:taxon-name-part taxon-name-part-type="genus" reg="Carychium">C.</tp:taxon-name-part> <tp:taxon-name-part taxon-name-part-type="species" reg="nannodes">nannodes</tp:taxon-name-part></tp:taxon-name></italic> G.H. Clapp, 1905: <bold>BARCA099-10</bold>, <bold>BARCA100-10</bold>, <bold>BARCA149-12</bold>; C20 <italic><tp:taxon-name><tp:taxon-name-part taxon-name-part-type="genus" reg="Carychium">C.</tp:taxon-name-part> <tp:taxon-name-part taxon-name-part-type="species" reg="occidentale">occidentale</tp:taxon-name-part></tp:taxon-name></italic> Pilsbry, 1891: <bold>BARCA054-10</bold>, <bold>BARCA055-10</bold>, <bold>BARCA058-10</bold>, <bold>BARCA059-10</bold>, <bold>BARCA061-10</bold>; C23 <italic><tp:taxon-name><tp:taxon-name-part taxon-name-part-type="genus" reg="Carychium">C.</tp:taxon-name-part> <tp:taxon-name-part taxon-name-part-type="species" reg="tridentatum">tridentatum</tp:taxon-name-part></tp:taxon-name></italic> (Risso, 1826): <bold>BARCA075-10</bold>, <bold>BARCA079-10</bold>, <bold>BARCA081-10</bold>; <italic><tp:taxon-name><tp:taxon-name-part taxon-name-part-type="genus" reg="Carychium">C.</tp:taxon-name-part> <tp:taxon-name-part taxon-name-part-type="species" reg="mexicanum">mexicanum</tp:taxon-name-part></tp:taxon-name></italic> Pilsbry, 1891: <bold>BARCA221-17</bold>; <italic><tp:taxon-name><tp:taxon-name-part taxon-name-part-type="genus" reg="Carychium">C.</tp:taxon-name-part> <tp:taxon-name-part taxon-name-part-type="species" reg="jardineanum">jardineanum</tp:taxon-name-part></tp:taxon-name></italic> (Chitty, 1853): <bold>BARCA222-17</bold>; Z3 <italic><tp:taxon-name><tp:taxon-name-part taxon-name-part-type="genus" reg="Zospeum">Zospeum</tp:taxon-name-part> <tp:taxon-name-part taxon-name-part-type="species" reg="exiguum">exiguum</tp:taxon-name-part></tp:taxon-name></italic> Kuščer, 1932; <bold>BARCA116-10</bold>; Z4: <italic><tp:taxon-name><tp:taxon-name-part taxon-name-part-type="genus" reg="Zospeum">Zospeum</tp:taxon-name-part> <tp:taxon-name-part taxon-name-part-type="species" reg="frauenfeldi">frauenfeldi</tp:taxon-name-part></tp:taxon-name></italic> (Freyer, 1855): <bold>BARCA107-10</bold>.</p></caption><graphic xmlns:xlink="http://www.w3.org/1999/xlink" xlink:href="zookeys-675-097-g003.jpg" position="float" orientation="portrait" xlink:type="simple" id="oo_137123.jpg"/></fig></tp:treatment-sec><ref-list><ref id="B38"><mixed-citation xmlns:xlink="http://www.w3.org/1999/xlink" xlink:type="simple">
          <person-group><name name-style="western"><surname>Weigand</surname><given-names>AM</given-names></name><name name-style="western"><surname>Jochum</surname><given-names>A</given-names></name><name name-style="western"><surname>Slapnik</surname><given-names>R</given-names></name><name name-style="western"><surname>Schnitzler</surname><given-names>J</given-names></name><name name-style="western"><surname>Zarza</surname><given-names>E</given-names></name><name name-style="western"><surname>Klussmann-Kolb</surname><given-names>A</given-names></name></person-group> (<year>2013</year>) <article-title>Evolution of microgastropods (<tp:taxon-name><tp:taxon-name-part taxon-name-part-type="superfamily">Ellobioidea</tp:taxon-name-part></tp:taxon-name>, <tp:taxon-name><tp:taxon-name-part taxon-name-part-type="family">Carychiidae</tp:taxon-name-part></tp:taxon-name>): Integrating taxonomic, phylogenetic and evolutionary hypotheses</article-title>. <source>BMC Evolutionary Biology</source> <volume>13</volume>(<issue>1</issue>): <fpage>18</fpage>. <ext-link xlink:type="simple" ext-link-type="doi" xlink:href="10.1186/1471-2148-13-18">http://dx.doi.org/10.1186/1471-2148-13-18</ext-link></mixed-citation></ref><ref id="B11"><mixed-citation xmlns:xlink="http://www.w3.org/1999/xlink" xlink:type="simple">
          <person-group><name name-style="western"><surname>Hijmans</surname><given-names>RJ</given-names></name><name name-style="western"><surname>Cameron</surname><given-names>SE</given-names></name><name name-style="western"><surname>Parra</surname><given-names>JL</given-names></name><name name-style="western"><surname>Jones</surname><given-names>PG</given-names></name><name name-style="western"><surname>Jarvis</surname><given-names>A</given-names></name></person-group> (<year>2005</year>) <article-title>Very high resolution interpolated climate surfaces for global land areas.</article-title> <source>International Journal of Climatology</source> <volume>25</volume>: <fpage>1965</fpage>–<lpage>1978</lpage>. <ext-link xlink:type="simple" ext-link-type="doi" xlink:href="10.1002/joc.1276">http://dx.doi.org/10.1002/joc.1276</ext-link></mixed-citation></ref><ref id="B8"><mixed-citation xmlns:xlink="http://www.w3.org/1999/xlink" xlink:type="simple">
          <institution xlink:type="simple">Esri Data and Maps</institution> (<year>2002</year>) <source>Redlands, California: Environmental Systems Research Institute</source>.</mixed-citation></ref><ref id="B33"><mixed-citation xmlns:xlink="http://www.w3.org/1999/xlink" xlink:type="simple">
          <person-group><name name-style="western"><surname>Say</surname><given-names>T</given-names></name></person-group> (<year>1822</year>) <article-title>Description of univalve terrestrial and fluviatile shells of the United States.</article-title> <source>Journal of the Academy of Natural Sciences of Philadelphia</source> <volume>2</volume>(<issue>2</issue>): <fpage>370</fpage>–<lpage>381</lpage>.</mixed-citation></ref><ref id="B7"><mixed-citation xmlns:xlink="http://www.w3.org/1999/xlink" xlink:type="simple">
          <person-group><name name-style="western"><surname>Dourson</surname><given-names>DC</given-names></name><name name-style="western"><surname>Caldwell</surname><given-names>RS</given-names></name></person-group> (<year>2017</year>) <source>Land Snails of Belize</source>. <publisher-name>Belize Foundation for Research and Environmental Education (BFREE)</publisher-name>. <publisher-name>Goatslug Publications</publisher-name>, <publisher-loc>Bakersville, NC, USA</publisher-loc> (in press).</mixed-citation></ref><ref id="B2"><mixed-citation xmlns:xlink="http://www.w3.org/1999/xlink" xlink:type="simple">
          <person-group><name name-style="western"><surname>Burch</surname><given-names>JB</given-names></name><name name-style="western"><surname>Schrader van Devender</surname><given-names>A</given-names></name></person-group> (<year>1978</year>) <article-title>The shell surface sculpture of <italic><tp:taxon-name><tp:taxon-name-part taxon-name-part-type="genus">Carychium</tp:taxon-name-part> <tp:taxon-name-part taxon-name-part-type="species">nannodes</tp:taxon-name-part></tp:taxon-name></italic>.</article-title> <source>Malacological Review</source> <volume>11</volume>: <fpage>59</fpage>–<lpage>60</lpage>.</mixed-citation></ref><ref id="B1"><mixed-citation xmlns:xlink="http://www.w3.org/1999/xlink" xlink:type="simple">
          <person-group><name name-style="western"><surname>Bank</surname><given-names>RA</given-names></name><name name-style="western"><surname>Gittenberger</surname><given-names>E</given-names></name></person-group> (<year>1985</year>) <article-title>Notes on Azorean and European <italic><tp:taxon-name><tp:taxon-name-part taxon-name-part-type="genus">Carychium</tp:taxon-name-part></tp:taxon-name></italic> species (<tp:taxon-name><tp:taxon-name-part taxon-name-part-type="class">Gastropoda</tp:taxon-name-part></tp:taxon-name> <tp:taxon-name><tp:taxon-name-part taxon-name-part-type="order">Basommatophora</tp:taxon-name-part></tp:taxon-name>: <tp:taxon-name><tp:taxon-name-part taxon-name-part-type="family">Ellobiidae</tp:taxon-name-part></tp:taxon-name>).</article-title> <source>Basteria</source> <volume>49</volume>: <fpage>85</fpage>–<lpage>100</lpage>.</mixed-citation></ref><ref id="B17"><mixed-citation xmlns:xlink="http://www.w3.org/1999/xlink" xlink:type="simple">
          <person-group><name name-style="western"><surname>Jochum</surname><given-names>A</given-names></name></person-group> (<year>2011</year>) <article-title>Evolution and diversity of the troglobitic <tp:taxon-name><tp:taxon-name-part taxon-name-part-type="family">Carychiidae</tp:taxon-name-part></tp:taxon-name> – A morphological and phylogenetic investigation of the terrestrial ellobioid genera, <italic><tp:taxon-name><tp:taxon-name-part taxon-name-part-type="genus">Carychium</tp:taxon-name-part></tp:taxon-name></italic> and <italic><tp:taxon-name><tp:taxon-name-part taxon-name-part-type="genus">Zospeum</tp:taxon-name-part></tp:taxon-name></italic>.</article-title> <source>The Malacologist</source> <volume>57</volume>: <fpage>16</fpage>–<lpage>18</lpage>.</mixed-citation></ref></ref-list></tp:taxon-treatment>
