# Supplementary material for: Three new species of Carychium O.F. Müller, 1773 from the Southeastern USA, Belize and Panama are described using computer tomography (CT) (Eupulmonata, Ellobioidea, Carychiidae)
Source: Zookeys. 2017 May 22;(675):97–127. doi: 10.3897/zookeys.675.12453 (PMC5523888; doi:10.3897/zookeys.675.12453)
Supplement: XML Treatment for Carychium zarzaae [file zookeys.675.12453-treatment3.xml]

<!DOCTYPE tp:taxon-treatment
  PUBLIC "-//TaxonX//DTD Taxonomic Treatment Publishing DTD v0 20100105//EN" "tax-treatment-NSO.dtd">
<tp:taxon-treatment xmlns:tp="http://www.plazi.org/taxpub"><tp:treatment-meta><kwd-group><label>Taxon classification</label><kwd><named-content xmlns:xlink="http://www.w3.org/1999/xlink" content-type="kingdom">Animalia</named-content></kwd><kwd><named-content xmlns:xlink="http://www.w3.org/1999/xlink" content-type="order">Eupulmonata</named-content></kwd><kwd><named-content xmlns:xlink="http://www.w3.org/1999/xlink" content-type="family">Carychiidae</named-content></kwd></kwd-group><mixed-citation publication-type="journal"><person-group><name><surname>Jochum</surname><given-names>Adrienne</given-names></name><name><surname>Weigand</surname><given-names>Alexander M.</given-names></name><name><surname>Bochud</surname><given-names>Estee</given-names></name><name><surname>Inäbnit</surname><given-names>Thomas</given-names></name><name><surname>Dörge</surname><given-names>Dorian D.</given-names></name><name><surname>Ruthensteiner</surname><given-names>Bernhard</given-names></name><name><surname>Favre</surname><given-names>Adrien</given-names></name><name><surname>Martels</surname><given-names>Gunhild</given-names></name><name><surname>Kampschulte</surname><given-names>Marian</given-names></name></person-group><article-title>Three new species of <italic><tp:taxon-name><tp:taxon-name-part taxon-name-part-type="genus" reg="Carychium">Carychium</tp:taxon-name-part></tp:taxon-name></italic> O.F. Müller, 1773 from the Southeastern USA, Belize and Panama are described using computer tomography (CT) (<tp:taxon-name><tp:taxon-name-part taxon-name-part-type="suborder">Eupulmonata</tp:taxon-name-part></tp:taxon-name>, <tp:taxon-name><tp:taxon-name-part taxon-name-part-type="superfamily">Ellobioidea</tp:taxon-name-part></tp:taxon-name>, <tp:taxon-name><tp:taxon-name-part taxon-name-part-type="family">Carychiidae</tp:taxon-name-part></tp:taxon-name>)</article-title><source>Zookeys</source><day>22</day><month>5</month><year>2017</year><volume>2017</volume><issue>675</issue><fpage>97</fpage><lpage>127</lpage><pub-id pub-id-type="doi">10.3897/zookeys.675.12453</pub-id></mixed-citation></tp:treatment-meta><tp:nomenclature><tp:taxon-name>
                <tp:taxon-name-part taxon-name-part-type="genus" reg="Carychium">Carychium</tp:taxon-name-part>
                <tp:taxon-name-part taxon-name-part-type="species" reg="zarzaae">zarzaae</tp:taxon-name-part>
                <object-id xmlns:xlink="http://www.w3.org/1999/xlink" content-type="zoobank" xlink:type="simple">http://zoobank.org/004706DF-EBA1-4552-B0C6-1A2A966FC970</object-id>
              </tp:taxon-name><tp:taxon-authority>Jochum &amp; Weigand</tp:taxon-authority><tp:taxon-status xmlns:xlink="http://www.w3.org/1999/xlink" xlink:type="simple">sp. n.</tp:taxon-status><xref ref-type="fig" rid="F13">Figures 13</xref><xref ref-type="fig" rid="F14">, 14</xref><tp:nomenclature-citation-list><tp:nomenclature-citation><tp:taxon-name>
                		
                		                
              		</tp:taxon-name><comment><xref ref-type="bibr" rid="B38">Weigand et al., 2013</xref>: 3, Fig. <xref ref-type="fig" rid="F1">1</xref> 49|C13; Seq. ID: BARCA145-12, BARCA146-12, BARCA147-12, BARCA148-12. </comment></tp:nomenclature-citation></tp:nomenclature-citation-list></tp:nomenclature><tp:treatment-sec sec-type="material" id="SECID0EWVBI"><title>Material.</title><p>Holotype (<named-content xmlns:xlink="http://www.w3.org/1999/xlink" content-type="dwc:institutional_code" xlink:type="simple">NMBE</named-content> 549926/1 ex <abbrev xmlns:xlink="http://www.w3.org/1999/xlink" xlink:title="Adrienne Jochum Collection" id="ABBRID0EBWBI" xlink:type="simple">AJC</abbrev> ex <abbrev xmlns:xlink="http://www.w3.org/1999/xlink" xlink:title="Adrienne Jochum Collection" id="ABBRID0EFWBI" xlink:type="simple">AJC</abbrev> 1902, slightly damaged): Panama, Chiriquí Province, Boquete, path near Boquete; <named-content xmlns:xlink="http://www.w3.org/1999/xlink" content-type="dwc:verbatimCoordinates" xlink:type="simple"><named-content content-type="geo-json" specific-use="{&#34;type&#34;:&#34;Point&#34;,&#34;coordinates&#34;:[-82.495833,8.824767]}" id="NCID0EMWBI" xlink:type="simple">N8.824767, W-82.495833</named-content></named-content>, on moist stick; 12 June 2011; leg. Eugenia Zarza.</p><fig id="F13" position="float" orientation="portrait"><label>Figure 13.</label><caption><p>
                    <italic><tp:taxon-name><tp:taxon-name-part taxon-name-part-type="genus" reg="Carychium">Carychium</tp:taxon-name-part> <tp:taxon-name-part taxon-name-part-type="species" reg="zarzaae">zarzaae</tp:taxon-name-part></tp:taxon-name></italic> sp. n. <bold>A–F</bold> holotype (<named-content xmlns:xlink="http://www.w3.org/1999/xlink" content-type="dwc:institutional_code" xlink:type="simple">NMBE</named-content> 549926/1) <bold>G–L</bold> paratype shell (<named-content xmlns:xlink="http://www.w3.org/1999/xlink" content-type="dwc:institutional_code" xlink:type="simple">NMBE</named-content> 549927/1). Scale bar 1 mm.</p></caption><graphic xmlns:xlink="http://www.w3.org/1999/xlink" xlink:href="zookeys-675-097-g013.jpg" position="float" orientation="portrait" xlink:type="simple" id="oo_137135.jpg"/></fig><fig id="F14" position="float" orientation="portrait"><label>Figure 14.</label><caption><p>
                    <italic><tp:taxon-name><tp:taxon-name-part taxon-name-part-type="genus" reg="Carychium">Carychium</tp:taxon-name-part> <tp:taxon-name-part taxon-name-part-type="species" reg="zarzaae">zarzaae</tp:taxon-name-part></tp:taxon-name></italic> sp. n. <bold>A–D</bold> <abbrev xmlns:xlink="http://www.w3.org/1999/xlink" xlink:title="nano-computed tomography" id="ABBRID0EMYBI" xlink:type="simple">CT</abbrev> scans showing columellar apparatus of paratype (<named-content xmlns:xlink="http://www.w3.org/1999/xlink" content-type="dwc:institutional_code" xlink:type="simple">NMBE</named-content> 549927/1) <bold>D–F</bold> prominent parietal denticle. Scale bar 1 mm.</p></caption><graphic xmlns:xlink="http://www.w3.org/1999/xlink" xlink:href="zookeys-675-097-g014.jpg" position="float" orientation="portrait" xlink:type="simple" id="oo_137136.jpg"/></fig><p>Paratypes: locus typicus: 1 shell (<named-content xmlns:xlink="http://www.w3.org/1999/xlink" content-type="dwc:institutional_code" xlink:type="simple">NMBE</named-content> 549927/1 ex <abbrev xmlns:xlink="http://www.w3.org/1999/xlink" xlink:title="Adrienne Jochum Collection" id="ABBRID0EDZBI" xlink:type="simple">AJC</abbrev> 1902) slightly damaged (<abbrev xmlns:xlink="http://www.w3.org/1999/xlink" xlink:title="nano-computed tomography" id="ABBRID0EHZBI" xlink:type="simple">CT</abbrev>-scanned) and 1 shell formerly in formol (<named-content xmlns:xlink="http://www.w3.org/1999/xlink" content-type="dwc:institutional_code" xlink:type="simple">SMF</named-content> 341640 ex <abbrev xmlns:xlink="http://www.w3.org/1999/xlink" xlink:title="Adrienne Jochum Collection" id="ABBRID0EQZBI" xlink:type="simple">AJC</abbrev> 1903); 1 shell formerly in formol (<named-content xmlns:xlink="http://www.w3.org/1999/xlink" content-type="dwc:institutional_code" xlink:type="simple">CM</named-content> 155816 ex <abbrev xmlns:xlink="http://www.w3.org/1999/xlink" xlink:title="Adrienne Jochum Collection" id="ABBRID0EZZBI" xlink:type="simple">AJC</abbrev> 1903); data as the holotype.</p><!--PageBreak--></tp:treatment-sec><tp:treatment-sec sec-type="diagnosis" id="SECID0E5ZBI"><title>Diagnosis.</title><p>Shell c. 1.72 mm in height, opaque, elongate-pupiform with an entire, elliptically shaped and thickened peristome, with a palatal callus, columellar-basal callus and a moderately sized, parietal denticle.</p></tp:treatment-sec><tp:treatment-sec sec-type="description" id="SECID0ED1BI"><title>Description.</title><p>Measurements are provided in Table <xref ref-type="table" rid="T2">2</xref>. Shell minute, elongate-pupiform, opaque, very thin, with about 4.25 convex whorls and a deeply incised suture; with irregular striations or blunt growth lines on the body whorl. Protoconch bulbous. Teleoconch is smooth with glossy sheen. Peristome elliptical and thickly doubled by callus below the palatal bulge (not denticle), only slightly higher than wide, taking up more than one third of the shell height, moderately reflected and curved back at the base (Fig. <xref ref-type="fig" rid="F13">13C, I–K</xref>). Columellar margin has a parietal-columellar callus. Parietal denticle deeply set and moderately thick, slightly downward projecting and prominently visible from the umbilical perspective (Fig. <xref ref-type="fig" rid="F14">14 F</xref>). Internally, <italic><tp:taxon-name><tp:taxon-name-part taxon-name-part-type="genus" reg="Carychium">C.</tp:taxon-name-part> <tp:taxon-name-part taxon-name-part-type="species" reg="zarzaae">zarzaae</tp:taxon-name-part></tp:taxon-name></italic> sp. n. has a very thin sinuous lamella starting at the upper third of the penultimate whorl and forming a moderate tongue-like configuration in the body whorl in dorsal perspective (Fig. <xref ref-type="fig" rid="F14">14C</xref>). Under the sinuous lamella, the elongated columellar spindle twists smoothly, forming the columellar basal callus at its proximal end (Fig. <xref ref-type="fig" rid="F14">14B–C</xref>). In dorsal and side-ventral perspectives (Fig. <xref ref-type="fig" rid="F14">14C–D</xref>), the columellar lamella forms an oblique, elongated S form with its thickest part forming the rim of the distal portion and projecting moderately from the columella (Fig. <xref ref-type="fig" rid="F14">14D</xref>).</p></tp:treatment-sec><tp:treatment-sec sec-type="Differential diagnosis" id="SECID0EQ2BI"><title>Differential diagnosis.</title><p>Differs from <italic><tp:taxon-name><tp:taxon-name-part taxon-name-part-type="genus" reg="Carychium">C.</tp:taxon-name-part> <tp:taxon-name-part taxon-name-part-type="species" reg="hardiei">hardiei</tp:taxon-name-part></tp:taxon-name></italic> by its very thin shell, rounder whorls and general reduction of marked striation on the teleoconch. In side view aperture-left profile, the body whorl of <italic><tp:taxon-name><tp:taxon-name-part taxon-name-part-type="genus" reg="Carychium">C.</tp:taxon-name-part> <tp:taxon-name-part taxon-name-part-type="species" reg="zarzaae">zarzaae</tp:taxon-name-part></tp:taxon-name></italic> projects c. 1/8 beyond the rim of the peristome. The shell of <italic><tp:taxon-name><tp:taxon-name-part taxon-name-part-type="genus" reg="Carychium">C.</tp:taxon-name-part> <tp:taxon-name-part taxon-name-part-type="species" reg="zarzaae">zarzaae</tp:taxon-name-part></tp:taxon-name></italic> is smaller and thinner than <italic><tp:taxon-name><tp:taxon-name-part taxon-name-part-type="genus" reg="Carychium">C.</tp:taxon-name-part> <tp:taxon-name-part taxon-name-part-type="species" reg="costaricanum">costaricanum</tp:taxon-name-part></tp:taxon-name></italic> and larger and thinner than <italic><tp:taxon-name><tp:taxon-name-part taxon-name-part-type="genus" reg="Carychium">C.</tp:taxon-name-part> <tp:taxon-name-part taxon-name-part-type="species" reg="mexicanum">mexicanum</tp:taxon-name-part></tp:taxon-name></italic>. The parietal denticle and the parieto-columellar callus on the peristome of <italic><tp:taxon-name><tp:taxon-name-part taxon-name-part-type="genus" reg="Carychium">C.</tp:taxon-name-part> <tp:taxon-name-part taxon-name-part-type="species" reg="zarzaae">zarzaae</tp:taxon-name-part></tp:taxon-name></italic> are not prominent as in <italic><tp:taxon-name><tp:taxon-name-part taxon-name-part-type="genus" reg="Carychium">C.</tp:taxon-name-part> <tp:taxon-name-part taxon-name-part-type="species" reg="belizeense">belizeense</tp:taxon-name-part></tp:taxon-name></italic> (Fig. <xref ref-type="fig" rid="F11">11A, E, I</xref>) but larger than in <italic><tp:taxon-name><tp:taxon-name-part taxon-name-part-type="genus" reg="Carychium">C.</tp:taxon-name-part> <tp:taxon-name-part taxon-name-part-type="species" reg="hardiei">hardiei</tp:taxon-name-part></tp:taxon-name></italic> (Figs <xref ref-type="fig" rid="F4">4A, I</xref>, <xref ref-type="fig" rid="F5">5A, E</xref>) and most similar to those in <italic><tp:taxon-name><tp:taxon-name-part taxon-name-part-type="genus" reg="Carychium">C.</tp:taxon-name-part> <tp:taxon-name-part taxon-name-part-type="species" reg="mexicanum">mexicanum</tp:taxon-name-part></tp:taxon-name></italic> (Puebla) (Fig. <xref ref-type="fig" rid="F8">8I–J</xref>). The increasing sinuosity of the lamella as it continues into the body whorl in the uppermost part of the penultimate whorl (in the dorsal perspective) of <italic><tp:taxon-name><tp:taxon-name-part taxon-name-part-type="genus" reg="Carychium">C.</tp:taxon-name-part> <tp:taxon-name-part taxon-name-part-type="species" reg="zarzaae">zarzaae</tp:taxon-name-part></tp:taxon-name></italic> is similar to that of <italic><tp:taxon-name><tp:taxon-name-part taxon-name-part-type="genus" reg="Carychium">C.</tp:taxon-name-part> <tp:taxon-name-part taxon-name-part-type="species" reg="hardiei">hardiei</tp:taxon-name-part></tp:taxon-name></italic> and not to <italic><tp:taxon-name><tp:taxon-name-part taxon-name-part-type="genus" reg="Carychium">C.</tp:taxon-name-part> <tp:taxon-name-part taxon-name-part-type="species" reg="mexicanum">mexicanum</tp:taxon-name-part></tp:taxon-name></italic> nor to <italic><tp:taxon-name><tp:taxon-name-part taxon-name-part-type="genus" reg="Carychium">C.</tp:taxon-name-part> <tp:taxon-name-part taxon-name-part-type="species" reg="costaricanum">costaricanum</tp:taxon-name-part></tp:taxon-name></italic> (Fig. <xref ref-type="fig" rid="F9">9G–H</xref>). However, in <italic><tp:taxon-name><tp:taxon-name-part taxon-name-part-type="genus" reg="Carychium">C.</tp:taxon-name-part> <tp:taxon-name-part taxon-name-part-type="species" reg="zarzaae">zarzaae</tp:taxon-name-part></tp:taxon-name></italic>, the thickness of the lamella and the degree of horizontal lamellar extension is reduced in comparison to this structure in <italic><tp:taxon-name><tp:taxon-name-part taxon-name-part-type="genus" reg="Carychium">C.</tp:taxon-name-part> <tp:taxon-name-part taxon-name-part-type="species" reg="hardiei">hardiei</tp:taxon-name-part></tp:taxon-name></italic> (aperture right and left views Fig. <xref ref-type="fig" rid="F5">5C–D</xref>); differs from <italic><tp:taxon-name><tp:taxon-name-part taxon-name-part-type="genus" reg="Carychium">C.</tp:taxon-name-part> <tp:taxon-name-part taxon-name-part-type="species" reg="mexicanum">mexicanum</tp:taxon-name-part></tp:taxon-name></italic> by the fatter shell and the reduced parieto-columellar callus seen in some shells from the Puebla <italic><tp:taxon-name><tp:taxon-name-part taxon-name-part-type="genus" reg="Carychium">C.</tp:taxon-name-part> <tp:taxon-name-part taxon-name-part-type="species" reg="mexicanum">mexicanum</tp:taxon-name-part></tp:taxon-name></italic> population (Fig. <xref ref-type="fig" rid="F8">8I–J</xref>), by the uneven thickness of callus on the peristome at the palatal mid-section and where it curves back at the basal palatal margin; from <italic><tp:taxon-name><tp:taxon-name-part taxon-name-part-type="genus" reg="Carychium">C.</tp:taxon-name-part> <tp:taxon-name-part taxon-name-part-type="species" reg="costaricanum">costaricanum</tp:taxon-name-part></tp:taxon-name></italic> by the greatly reduced robustness of the shell and the imbalanced distribution of callus on the peristome. The elongated S-shaped lamella in <italic><tp:taxon-name><tp:taxon-name-part taxon-name-part-type="genus" reg="Carychium">C.</tp:taxon-name-part> <tp:taxon-name-part taxon-name-part-type="species" reg="zarzaae">zarzaae</tp:taxon-name-part></tp:taxon-name></italic> is most similar to that in <italic><tp:taxon-name><tp:taxon-name-part taxon-name-part-type="genus" reg="Carychium">C.</tp:taxon-name-part> <tp:taxon-name-part taxon-name-part-type="species" reg="mexicanum">mexicanum</tp:taxon-name-part></tp:taxon-name></italic>. The shell of <italic><tp:taxon-name><tp:taxon-name-part taxon-name-part-type="genus" reg="Carychium">C.</tp:taxon-name-part> <tp:taxon-name-part taxon-name-part-type="species" reg="zarzaae">zarzaae</tp:taxon-name-part></tp:taxon-name></italic> is homogeneously compact in contrast to the elegantly slender, tapered form of <italic><tp:taxon-name><tp:taxon-name-part taxon-name-part-type="genus" reg="Carychium">C.</tp:taxon-name-part> <tp:taxon-name-part taxon-name-part-type="species" reg="jardineanum">jardineanum</tp:taxon-name-part></tp:taxon-name></italic>, which also bears nearly six whorls compared to the 4.25 in <italic><tp:taxon-name><tp:taxon-name-part taxon-name-part-type="genus" reg="Zospeum">Z.</tp:taxon-name-part> <tp:taxon-name-part taxon-name-part-type="species" reg="zarzaae">zarzaae</tp:taxon-name-part></tp:taxon-name></italic>.</p><p>DNA barcode data can clearly delineate <italic><tp:taxon-name><tp:taxon-name-part taxon-name-part-type="genus" reg="Carychium">Carychium</tp:taxon-name-part> <tp:taxon-name-part taxon-name-part-type="species" reg="zarzaae">zarzaae</tp:taxon-name-part></tp:taxon-name></italic> sp. n. from all other North and Central American taxa, demonstrating its lowest K2P genetic distance of 4.1 % to <italic><tp:taxon-name><tp:taxon-name-part taxon-name-part-type="genus" reg="Carychium">C.</tp:taxon-name-part> <tp:taxon-name-part taxon-name-part-type="species" reg="jardineanum">jardineanum</tp:taxon-name-part></tp:taxon-name></italic> (Fig. <xref ref-type="fig" rid="F3">3</xref>).</p></tp:treatment-sec><tp:treatment-sec sec-type="etymology" id="SECID0ELFCI"><title>Etymology.</title><p>The new species is named after our Mexican colleague and previous coauthor, Eugenia Zarza, who collected the Panamanian material in <xref ref-type="bibr" rid="B38">Weigand et al. (2013)</xref> and subsequently, the Mexican material here. Without her perseverance in the field, we could not have molecularly corroborated <xref ref-type="bibr" rid="B30">Pilsbry’s (1948)</xref> morphological investigations, nor had enough comparative material to adequately assess <italic><tp:taxon-name><tp:taxon-name-part taxon-name-part-type="genus" reg="Carychium">C.</tp:taxon-name-part> <tp:taxon-name-part taxon-name-part-type="species" reg="belizeense">belizeense</tp:taxon-name-part></tp:taxon-name></italic>. Her field work has opened a new window to Mexican and Central American carychiid diversity and extended the distribution of this genus to its southern-most point in the Western Hemisphere.</p></tp:treatment-sec><tp:treatment-sec sec-type="distribution" id="SECID0EEGCI"><title>Distribution.</title><p>Only known from the type locality.</p></tp:treatment-sec><tp:treatment-sec sec-type="ecology" id="SECID0EJGCI"><title>Ecology.</title><p>Tropical rainforest.</p></tp:treatment-sec><tp:treatment-sec sec-type="Conservation" id="SECID0EOGCI"><title>Conservation.</title><p>
                <italic><tp:taxon-name><tp:taxon-name-part taxon-name-part-type="genus" reg="Carychium">Carychium</tp:taxon-name-part> <tp:taxon-name-part taxon-name-part-type="species" reg="zarzaae">zarzaae</tp:taxon-name-part></tp:taxon-name></italic> is only known from Boquete. Consequently, and in conjunction with the Guidelines for the <abbrev xmlns:xlink="http://www.w3.org/1999/xlink" content-type="institution" xlink:title="International Union for Conservation of Nature" id="ABBRID0E6GCI" xlink:type="simple">IUCN</abbrev> Red List (<abbrev xmlns:xlink="http://www.w3.org/1999/xlink" content-type="institution" xlink:title="International Union for Conservation of Nature" id="ABBRID0EEHCI" xlink:type="simple">IUCN</abbrev> Standards and petitions Subcommittee 2014), it is a Critically Endangered narrow range endemic (CR B1) and as such, warrants immediate conservation priority.</p></tp:treatment-sec><tp:treatment-sec sec-type="remarks" id="SECID0EJHCI"><title>Remarks.</title><p>The very thin shell of <italic><tp:taxon-name><tp:taxon-name-part taxon-name-part-type="genus" reg="Carychium">C.</tp:taxon-name-part> <tp:taxon-name-part taxon-name-part-type="species" reg="zarzaae">zarzaae</tp:taxon-name-part></tp:taxon-name></italic> contrasts remarkably with the pre-sequence images of the seemingly robust shell of the second Panamanian lineage C12 (Fig. <xref ref-type="fig" rid="F14">14</xref>), which resembles <italic><tp:taxon-name><tp:taxon-name-part taxon-name-part-type="genus" reg="Carychium">C.</tp:taxon-name-part> <tp:taxon-name-part taxon-name-part-type="species" reg="belizeense">belizeense</tp:taxon-name-part></tp:taxon-name></italic> in peristome formation and <italic><tp:taxon-name><tp:taxon-name-part taxon-name-part-type="genus" reg="Carychium">C.</tp:taxon-name-part> <tp:taxon-name-part taxon-name-part-type="species" reg="hardiei">hardiei</tp:taxon-name-part></tp:taxon-name></italic> in superficial teleoconch striation. Although somewhat hazy in these images, C12 shows a prominently thickened parieto-columellar callus and a thick parietal denticle in congruence with that in <italic><tp:taxon-name><tp:taxon-name-part taxon-name-part-type="genus" reg="Carychium">C.</tp:taxon-name-part> <tp:taxon-name-part taxon-name-part-type="species" reg="belizeense">belizeense</tp:taxon-name-part></tp:taxon-name></italic>. <italic><tp:taxon-name><tp:taxon-name-part taxon-name-part-type="genus" reg="Carychium">Carychium</tp:taxon-name-part> <tp:taxon-name-part taxon-name-part-type="species" reg="zarzaae">zarzaae</tp:taxon-name-part></tp:taxon-name></italic> is distinct from this joint Panamanian species. The columellar lamella of <italic><tp:taxon-name><tp:taxon-name-part taxon-name-part-type="genus" reg="Carychium">C.</tp:taxon-name-part> <tp:taxon-name-part taxon-name-part-type="species" reg="zarzaae">zarzaae</tp:taxon-name-part></tp:taxon-name></italic> is incredibly thin, almost like ripped gauze at the line of flexure where it projects away from the columella. In our experience, <italic><tp:taxon-name><tp:taxon-name-part taxon-name-part-type="genus" reg="Carychium">C.</tp:taxon-name-part> <tp:taxon-name-part taxon-name-part-type="species" reg="zarzaae">zarzaae</tp:taxon-name-part></tp:taxon-name></italic> has the thinnest shell so far encountered within the genus <italic><tp:taxon-name><tp:taxon-name-part taxon-name-part-type="genus" reg="Carychium">Carychium</tp:taxon-name-part></tp:taxon-name></italic>.</p><fig id="F15" position="float" orientation="portrait"><label>Figure 15.</label><caption><p>Evolutionary Lineage (<abbrev xmlns:xlink="http://www.w3.org/1999/xlink" xlink:title="Evolutionary Lineage" id="ABBRID0EPKCI" xlink:type="simple">EL</abbrev>) C12 (<xref ref-type="bibr" rid="B38">Weigand et al. 2013</xref>). <bold>A–I</bold> Panamanian snails before sequence procedures. Scale bar 1 mm.</p></caption><graphic xmlns:xlink="http://www.w3.org/1999/xlink" xlink:href="zookeys-675-097-g015.jpg" position="float" orientation="portrait" xlink:type="simple" id="oo_137137.jpg"/></fig></tp:treatment-sec><tp:treatment-sec><!--Section generated to contain objects referenced in tp:taxon-treatment.--><fig id="F1" position="float" orientation="portrait"><label>Figure 1.</label><caption><p>Map indicating geographic position of the new <italic><tp:taxon-name><tp:taxon-name-part taxon-name-part-type="genus" reg="Carychium">Carychium</tp:taxon-name-part></tp:taxon-name></italic> species and type localities of the North American and Central American allied species <italic><tp:taxon-name><tp:taxon-name-part taxon-name-part-type="genus" reg="Carychium">C.</tp:taxon-name-part> <tp:taxon-name-part taxon-name-part-type="species" reg="mexicanum">mexicanum</tp:taxon-name-part></tp:taxon-name></italic>, <italic><tp:taxon-name><tp:taxon-name-part taxon-name-part-type="genus" reg="Carychium">C.</tp:taxon-name-part> <tp:taxon-name-part taxon-name-part-type="species" reg="costaricanum">costaricanum</tp:taxon-name-part></tp:taxon-name></italic>, and <italic><tp:taxon-name><tp:taxon-name-part taxon-name-part-type="genus" reg="Carychium">C.</tp:taxon-name-part> <tp:taxon-name-part taxon-name-part-type="species" reg="floridanum">floridanum</tp:taxon-name-part></tp:taxon-name></italic>. <italic><tp:taxon-name><tp:taxon-name-part taxon-name-part-type="genus" reg="Carychium">Carychium</tp:taxon-name-part> <tp:taxon-name-part taxon-name-part-type="species" reg="jardineanum">jardineanum</tp:taxon-name-part></tp:taxon-name></italic> is included in context for Jamaica. The grayscale indicates the local mean elevation. This map was downloaded from WORLDCLIM (<xref ref-type="bibr" rid="B11">Hijmans et al. 2005</xref>) and political borders were retrieved from <xref ref-type="bibr" rid="B8">Esri Data and Maps (2002)</xref>.</p></caption><graphic xmlns:xlink="http://www.w3.org/1999/xlink" xlink:href="zookeys-675-097-g001.jpg" position="float" orientation="portrait" xlink:type="simple" id="oo_137120.jpg"/></fig><table-wrap id="T2" position="float" orientation="portrait"><label>Table 2.</label><caption><p>Measurement of <italic><tp:taxon-name><tp:taxon-name-part taxon-name-part-type="genus" reg="Carychium">Carychium</tp:taxon-name-part></tp:taxon-name></italic> shells in frontal view. Species: <italic><tp:taxon-name><tp:taxon-name-part taxon-name-part-type="genus" reg="Carychium">Carychium</tp:taxon-name-part> <tp:taxon-name-part taxon-name-part-type="species" reg="belizeense">belizeense</tp:taxon-name-part></tp:taxon-name></italic> sp. n., N = 6; <italic><tp:taxon-name><tp:taxon-name-part taxon-name-part-type="genus" reg="Carychium">Carychium</tp:taxon-name-part> <tp:taxon-name-part taxon-name-part-type="species" reg="hardiei">hardiei</tp:taxon-name-part></tp:taxon-name></italic> sp. n., N = 6; <italic><tp:taxon-name><tp:taxon-name-part taxon-name-part-type="genus" reg="Carychium">Carychium</tp:taxon-name-part> <tp:taxon-name-part taxon-name-part-type="species" reg="floridanum">floridanum</tp:taxon-name-part></tp:taxon-name></italic> Clapp, 1918 (CN 46540), N = 2; <italic><tp:taxon-name><tp:taxon-name-part taxon-name-part-type="genus" reg="Carychium">Carychium</tp:taxon-name-part> <tp:taxon-name-part taxon-name-part-type="species" reg="costaricanum">costaricanum</tp:taxon-name-part></tp:taxon-name></italic> E. von Martens, 1898 (<named-content xmlns:xlink="http://www.w3.org/1999/xlink" content-type="dwc:institutional_code" xlink:type="simple">RBINS</named-content> 10591.[1]), N = 1; <italic><tp:taxon-name><tp:taxon-name-part taxon-name-part-type="genus" reg="Carychium">Carychium</tp:taxon-name-part> <tp:taxon-name-part taxon-name-part-type="species" reg="mexicanum">mexicanum</tp:taxon-name-part></tp:taxon-name></italic> Pilsbry, 1891 (<named-content xmlns:xlink="http://www.w3.org/1999/xlink" content-type="dwc:institutional_code" xlink:type="simple">RBINS</named-content> 10591.[2], N = 1; <italic><tp:taxon-name><tp:taxon-name-part taxon-name-part-type="genus" reg="Carychium">Carychium</tp:taxon-name-part> <tp:taxon-name-part taxon-name-part-type="species" reg="mexicanum">mexicanum</tp:taxon-name-part></tp:taxon-name></italic> (<abbrev xmlns:xlink="http://www.w3.org/1999/xlink" xlink:title="Adrienne Jochum Collection" id="ABBRID0EL3AG" xlink:type="simple">AJC</abbrev> 2092), N = 4; <italic><tp:taxon-name><tp:taxon-name-part taxon-name-part-type="genus" reg="Carychium">Carychium</tp:taxon-name-part> <tp:taxon-name-part taxon-name-part-type="species" reg="zarzaae">zarzaae</tp:taxon-name-part></tp:taxon-name></italic> sp. n., N = 2. Abbreviations: <abbrev xmlns:xlink="http://www.w3.org/1999/xlink" xlink:title="shell height" id="ABBRID0E13AG" xlink:type="simple">SH</abbrev> – shell height, <abbrev xmlns:xlink="http://www.w3.org/1999/xlink" xlink:title="shell diameter" id="ABBRID0E53AG" xlink:type="simple">SD</abbrev> – shell diameter, <abbrev xmlns:xlink="http://www.w3.org/1999/xlink" xlink:title="peristome height" id="ABBRID0EC4AG" xlink:type="simple">PH</abbrev> – peristome height, <abbrev xmlns:xlink="http://www.w3.org/1999/xlink" xlink:title="peristome diameter" id="ABBRID0EG4AG" xlink:type="simple">PD</abbrev> – peristome diameter, W – Whorl number. All measurements in millimetres.</p></caption><table id="TID0ELVAE" rules="all"><tbody><tr><th rowspan="1" colspan="1">
                        <italic><tp:taxon-name><tp:taxon-name-part taxon-name-part-type="genus" reg="Carychium">Carychium</tp:taxon-name-part></tp:taxon-name></italic> species</th><th rowspan="1" colspan="1">Museum No./Coll. No.</th><th rowspan="1" colspan="1">Sample</th><th rowspan="1" colspan="1">
                        <abbrev xmlns:xlink="http://www.w3.org/1999/xlink" xlink:title="shell height" id="ABBRID0EE5AG" xlink:type="simple">SH</abbrev>
                      </th><th rowspan="1" colspan="1">
                        <abbrev xmlns:xlink="http://www.w3.org/1999/xlink" xlink:title="shell diameter" id="ABBRID0EM5AG" xlink:type="simple">SD</abbrev>
                      </th><th rowspan="1" colspan="1">
                        <abbrev xmlns:xlink="http://www.w3.org/1999/xlink" xlink:title="peristome height" id="ABBRID0EU5AG" xlink:type="simple">PH</abbrev>
                      </th><th rowspan="1" colspan="1">
                        <abbrev xmlns:xlink="http://www.w3.org/1999/xlink" xlink:title="peristome diameter" id="ABBRID0E35AG" xlink:type="simple">PD</abbrev>
                      </th><th rowspan="1" colspan="1">W</th></tr><tr><td rowspan="1" colspan="1">
                        <italic><tp:taxon-name><tp:taxon-name-part taxon-name-part-type="genus" reg="Carychium">C.</tp:taxon-name-part> <tp:taxon-name-part taxon-name-part-type="species" reg="belizeense">belizeense</tp:taxon-name-part></tp:taxon-name></italic> sp. n. Holotype</td><td rowspan="1" colspan="1">
                        <named-content xmlns:xlink="http://www.w3.org/1999/xlink" content-type="dwc:institutional_code" xlink:type="simple">NMBE</named-content> 549923</td><td rowspan="1" colspan="1">1</td><td rowspan="1" colspan="1">1.76</td><td rowspan="1" colspan="1">0.76</td><td rowspan="1" colspan="1">0.64</td><td rowspan="1" colspan="1">0.62</td><td rowspan="1" colspan="1">4.75</td></tr><tr><td rowspan="1" colspan="1">
                        <italic><tp:taxon-name><tp:taxon-name-part taxon-name-part-type="genus" reg="Carychium">C.</tp:taxon-name-part> <tp:taxon-name-part taxon-name-part-type="species" reg="belizeense">belizeense</tp:taxon-name-part></tp:taxon-name></italic> sp. n. Paratype</td><td rowspan="1" colspan="1">
                        <named-content xmlns:xlink="http://www.w3.org/1999/xlink" content-type="dwc:institutional_code" xlink:type="simple">NMBE</named-content> 549924/8</td><td rowspan="1" colspan="1">2</td><td rowspan="1" colspan="1">1.77</td><td rowspan="1" colspan="1">0.76</td><td rowspan="1" colspan="1">0.58</td><td rowspan="1" colspan="1">0.55</td><td rowspan="1" colspan="1">4.75</td></tr><tr><td rowspan="1" colspan="1">
                        <italic><tp:taxon-name><tp:taxon-name-part taxon-name-part-type="genus" reg="Carychium">C.</tp:taxon-name-part> <tp:taxon-name-part taxon-name-part-type="species" reg="belizeense">belizeense</tp:taxon-name-part></tp:taxon-name></italic> sp. n. Paratype</td><td rowspan="1" colspan="1">
                        <named-content xmlns:xlink="http://www.w3.org/1999/xlink" content-type="dwc:institutional_code" xlink:type="simple">NMBE</named-content> 549924/8</td><td rowspan="1" colspan="1">3</td><td rowspan="1" colspan="1">1.83</td><td rowspan="1" colspan="1">0.80</td><td rowspan="1" colspan="1">0.63</td><td rowspan="1" colspan="1">0.57</td><td rowspan="1" colspan="1">5.00</td></tr><tr><td rowspan="1" colspan="1">
                        <italic><tp:taxon-name><tp:taxon-name-part taxon-name-part-type="genus" reg="Carychium">C.</tp:taxon-name-part> <tp:taxon-name-part taxon-name-part-type="species" reg="belizeense">belizeense</tp:taxon-name-part></tp:taxon-name></italic> sp. n. Paratype</td><td rowspan="1" colspan="1">
                        <named-content xmlns:xlink="http://www.w3.org/1999/xlink" content-type="dwc:institutional_code" xlink:type="simple">NMBE</named-content> 549924/8</td><td rowspan="1" colspan="1">4</td><td rowspan="1" colspan="1">1.77</td><td rowspan="1" colspan="1">0.76</td><td rowspan="1" colspan="1">0.62</td><td rowspan="1" colspan="1">0.59</td><td rowspan="1" colspan="1">5.00</td></tr><tr><td rowspan="1" colspan="1">
                        <italic><tp:taxon-name><tp:taxon-name-part taxon-name-part-type="genus" reg="Carychium">C.</tp:taxon-name-part> <tp:taxon-name-part taxon-name-part-type="species" reg="belizeense">belizeense</tp:taxon-name-part></tp:taxon-name></italic> sp. n. Paratype</td><td rowspan="1" colspan="1">
                        <named-content xmlns:xlink="http://www.w3.org/1999/xlink" content-type="dwc:institutional_code" xlink:type="simple">NMBE</named-content> 549924/8</td><td rowspan="1" colspan="1">5</td><td rowspan="1" colspan="1">1.68</td><td rowspan="1" colspan="1">0.71</td><td rowspan="1" colspan="1">0.56</td><td rowspan="1" colspan="1">0.51</td><td rowspan="1" colspan="1">5.00</td></tr><tr><td rowspan="1" colspan="1">
                        <italic><tp:taxon-name><tp:taxon-name-part taxon-name-part-type="genus" reg="Carychium">C.</tp:taxon-name-part> <tp:taxon-name-part taxon-name-part-type="species" reg="belizeense">belizeense</tp:taxon-name-part></tp:taxon-name></italic> sp. n. Paratype</td><td rowspan="1" colspan="1">
                        <named-content xmlns:xlink="http://www.w3.org/1999/xlink" content-type="dwc:institutional_code" xlink:type="simple">NMBE</named-content> 549924/8</td><td rowspan="1" colspan="1">6</td><td rowspan="1" colspan="1">1.70</td><td rowspan="1" colspan="1">0.77</td><td rowspan="1" colspan="1">0.62</td><td rowspan="1" colspan="1">0.59</td><td rowspan="1" colspan="1">4.63</td></tr><tr><td rowspan="1" colspan="3">
                        <bold>Mean <italic><tp:taxon-name><tp:taxon-name-part taxon-name-part-type="genus" reg="Carychium">C.</tp:taxon-name-part> <tp:taxon-name-part taxon-name-part-type="species" reg="belizeense">belizeense</tp:taxon-name-part></tp:taxon-name></italic></bold>
                      </td><td rowspan="1" colspan="1">
                        <bold>1.75</bold>
                      </td><td rowspan="1" colspan="1">
                        <bold>0.76</bold>
                      </td><td rowspan="1" colspan="1">
                        <bold>0.61</bold>
                      </td><td rowspan="1" colspan="1">
                        <bold>0.57</bold>
                      </td><td rowspan="1" colspan="1">
                        <bold>4.86</bold>
                      </td></tr><tr><td rowspan="1" colspan="1">
                        <italic><tp:taxon-name><tp:taxon-name-part taxon-name-part-type="genus" reg="Carychium">C.</tp:taxon-name-part> <tp:taxon-name-part taxon-name-part-type="species" reg="hardiei">hardiei</tp:taxon-name-part></tp:taxon-name></italic> sp. n. Holotype</td><td rowspan="1" colspan="1">
                        <named-content xmlns:xlink="http://www.w3.org/1999/xlink" content-type="dwc:institutional_code" xlink:type="simple">NMBE</named-content> 549920</td><td rowspan="1" colspan="1">1</td><td rowspan="1" colspan="1">1.86</td><td rowspan="1" colspan="1">0.83</td><td rowspan="1" colspan="1">0.70</td><td rowspan="1" colspan="1">0.60</td><td rowspan="1" colspan="1">4.80</td></tr><tr><td rowspan="1" colspan="1">
                        <italic><tp:taxon-name><tp:taxon-name-part taxon-name-part-type="genus" reg="Carychium">C.</tp:taxon-name-part> <tp:taxon-name-part taxon-name-part-type="species" reg="hardiei">hardiei</tp:taxon-name-part></tp:taxon-name></italic> sp. n. Paratype</td><td rowspan="1" colspan="1">
                        <named-content xmlns:xlink="http://www.w3.org/1999/xlink" content-type="dwc:institutional_code" xlink:type="simple">NMBE</named-content> 549921/8</td><td rowspan="1" colspan="1">2</td><td rowspan="1" colspan="1">1.74</td><td rowspan="1" colspan="1">0.81</td><td rowspan="1" colspan="1">0.62</td><td rowspan="1" colspan="1">0.57</td><td rowspan="1" colspan="1">5.00</td></tr><tr><td rowspan="1" colspan="1">
                        <italic><tp:taxon-name><tp:taxon-name-part taxon-name-part-type="genus" reg="Carychium">C.</tp:taxon-name-part> <tp:taxon-name-part taxon-name-part-type="species" reg="hardiei">hardiei</tp:taxon-name-part></tp:taxon-name></italic> sp. n. Paratype</td><td rowspan="1" colspan="1">
                        <named-content xmlns:xlink="http://www.w3.org/1999/xlink" content-type="dwc:institutional_code" xlink:type="simple">NMBE</named-content> 549921/8</td><td rowspan="1" colspan="1">3</td><td rowspan="1" colspan="1">1.75</td><td rowspan="1" colspan="1">0.78</td><td rowspan="1" colspan="1">0.62</td><td rowspan="1" colspan="1">0.59</td><td rowspan="1" colspan="1">4.80</td></tr><tr><td rowspan="1" colspan="1">
                        <italic><tp:taxon-name><tp:taxon-name-part taxon-name-part-type="genus" reg="Carychium">C.</tp:taxon-name-part> <tp:taxon-name-part taxon-name-part-type="species" reg="hardiei">hardiei</tp:taxon-name-part></tp:taxon-name></italic> sp. n. Paratype</td><td rowspan="1" colspan="1">
                        <named-content xmlns:xlink="http://www.w3.org/1999/xlink" content-type="dwc:institutional_code" xlink:type="simple">NMBE</named-content> 549921/8</td><td rowspan="1" colspan="1">4</td><td rowspan="1" colspan="1">1.69</td><td rowspan="1" colspan="1">0.77</td><td rowspan="1" colspan="1">0.60</td><td rowspan="1" colspan="1">0.55</td><td rowspan="1" colspan="1">5.38</td></tr><tr><td rowspan="1" colspan="1">
                        <italic><tp:taxon-name><tp:taxon-name-part taxon-name-part-type="genus" reg="Carychium">C.</tp:taxon-name-part> <tp:taxon-name-part taxon-name-part-type="species" reg="hardiei">hardiei</tp:taxon-name-part></tp:taxon-name></italic> sp. n. Paratype</td><td rowspan="1" colspan="1">
                        <named-content xmlns:xlink="http://www.w3.org/1999/xlink" content-type="dwc:institutional_code" xlink:type="simple">NMBE</named-content> 549921/8</td><td rowspan="1" colspan="1">5</td><td rowspan="1" colspan="1">1.74</td><td rowspan="1" colspan="1">0.79</td><td rowspan="1" colspan="1">0.63</td><td rowspan="1" colspan="1">0.57</td><td rowspan="1" colspan="1">5.00</td></tr><tr><td rowspan="1" colspan="1">
                        <italic><tp:taxon-name><tp:taxon-name-part taxon-name-part-type="genus" reg="Carychium">C.</tp:taxon-name-part> <tp:taxon-name-part taxon-name-part-type="species" reg="hardiei">hardiei</tp:taxon-name-part></tp:taxon-name></italic> sp. n. Paratype</td><td rowspan="1" colspan="1">
                        <named-content xmlns:xlink="http://www.w3.org/1999/xlink" content-type="dwc:institutional_code" xlink:type="simple">NMBE</named-content> 549921/8</td><td rowspan="1" colspan="1">6</td><td rowspan="1" colspan="1">1.70</td><td rowspan="1" colspan="1">0.75</td><td rowspan="1" colspan="1">0.60</td><td rowspan="1" colspan="1">0.55</td><td rowspan="1" colspan="1">5.00</td></tr><tr><td rowspan="1" colspan="3">
                        <bold>Mean <italic><tp:taxon-name><tp:taxon-name-part taxon-name-part-type="genus" reg="Carychium">C.</tp:taxon-name-part> <tp:taxon-name-part taxon-name-part-type="species" reg="hardiei">hardiei</tp:taxon-name-part></tp:taxon-name></italic></bold>
                      </td><td rowspan="1" colspan="1">
                        <bold>1.75</bold>
                      </td><td rowspan="1" colspan="1">
                        <bold>0.79</bold>
                      </td><td rowspan="1" colspan="1">
                        <bold>0.63</bold>
                      </td><td rowspan="1" colspan="1">
                        <bold>0.57</bold>
                      </td><td rowspan="1" colspan="1">
                        <bold>5.00</bold>
                      </td></tr><tr><td rowspan="1" colspan="1">
                        <italic><tp:taxon-name><tp:taxon-name-part taxon-name-part-type="genus" reg="Carychium">C.</tp:taxon-name-part> <tp:taxon-name-part taxon-name-part-type="species" reg="floridanum">floridanum</tp:taxon-name-part></tp:taxon-name></italic> Clapp, 1918 (<abbrev xmlns:xlink="http://www.w3.org/1999/xlink" xlink:title="nano-computed tomography" id="ABBRID0EXSBG" xlink:type="simple">CT</abbrev>)</td><td rowspan="1" colspan="1">
                        <named-content xmlns:xlink="http://www.w3.org/1999/xlink" content-type="dwc:institutional_code" xlink:type="simple">CM</named-content> 46540</td><td rowspan="1" colspan="1">1</td><td rowspan="1" colspan="1">1.68</td><td rowspan="1" colspan="1">0.76</td><td rowspan="1" colspan="1">0.62</td><td rowspan="1" colspan="1">0.58</td><td rowspan="1" colspan="1">4.75</td></tr><tr><td rowspan="1" colspan="1">
                        <italic><tp:taxon-name><tp:taxon-name-part taxon-name-part-type="genus" reg="Carychium">C.</tp:taxon-name-part> <tp:taxon-name-part taxon-name-part-type="species" reg="floridanum">floridanum</tp:taxon-name-part></tp:taxon-name></italic> Clapp, 1918 (<abbrev xmlns:xlink="http://www.w3.org/1999/xlink" xlink:title="nano-computed tomography" id="ABBRID0EGUBG" xlink:type="simple">CT</abbrev>)</td><td rowspan="1" colspan="1">
                        <named-content xmlns:xlink="http://www.w3.org/1999/xlink" content-type="dwc:institutional_code" xlink:type="simple">CM</named-content> 46540</td><td rowspan="1" colspan="1">2</td><td rowspan="1" colspan="1">1.62</td><td rowspan="1" colspan="1">0.72</td><td rowspan="1" colspan="1">0.59</td><td rowspan="1" colspan="1">0.59</td><td rowspan="1" colspan="1">4.75</td></tr><tr><td rowspan="1" colspan="3">
                        <bold>Mean <italic><tp:taxon-name><tp:taxon-name-part taxon-name-part-type="genus" reg="Carychium">C.</tp:taxon-name-part> <tp:taxon-name-part taxon-name-part-type="species" reg="floridanum">floridanum</tp:taxon-name-part></tp:taxon-name></italic></bold>
                      </td><td rowspan="1" colspan="1">
                        <bold>1.65</bold>
                      </td><td rowspan="1" colspan="1">
                        <bold>0.74</bold>
                      </td><td rowspan="1" colspan="1">
                        <bold>0.61</bold>
                      </td><td rowspan="1" colspan="1">
                        <bold>0.59</bold>
                      </td><td rowspan="1" colspan="1">
                        <bold>4.75</bold>
                      </td></tr><tr><td rowspan="1" colspan="1">
                        <italic><tp:taxon-name><tp:taxon-name-part taxon-name-part-type="genus" reg="Carychium">C.</tp:taxon-name-part> <tp:taxon-name-part taxon-name-part-type="species" reg="costaricanum">costaricanum</tp:taxon-name-part></tp:taxon-name></italic> Von Martens, 1898</td><td rowspan="1" colspan="1">
                        <named-content xmlns:xlink="http://www.w3.org/1999/xlink" content-type="dwc:institutional_code" xlink:type="simple">RBINS</named-content> 10591.[1]</td><td rowspan="1" colspan="1">1</td><td rowspan="1" colspan="1">
                        <bold>1.88</bold>
                      </td><td rowspan="1" colspan="1">
                        <bold>0.93</bold>
                      </td><td rowspan="1" colspan="1">
                        <bold>0.76</bold>
                      </td><td rowspan="1" colspan="1">
                        <bold>0.76</bold>
                      </td><td rowspan="1" colspan="1">
                        <bold>4.50</bold>
                      </td></tr><tr><td rowspan="1" colspan="1">
                        <italic><tp:taxon-name><tp:taxon-name-part taxon-name-part-type="genus" reg="Carychium">C.</tp:taxon-name-part> <tp:taxon-name-part taxon-name-part-type="species" reg="mexicanum">mexicanum</tp:taxon-name-part></tp:taxon-name></italic> Pilsbry, 1891</td><td rowspan="1" colspan="1">
                        <named-content xmlns:xlink="http://www.w3.org/1999/xlink" content-type="dwc:institutional_code" xlink:type="simple">RBINS</named-content> 10591.[2]</td><td rowspan="1" colspan="1">1</td><td rowspan="1" colspan="1">1.60</td><td rowspan="1" colspan="1">0.70</td><td rowspan="1" colspan="1">0.63</td><td rowspan="1" colspan="1">0.57</td><td rowspan="1" colspan="1">4.00</td></tr><tr><td rowspan="1" colspan="1">
                        <italic><tp:taxon-name><tp:taxon-name-part taxon-name-part-type="genus" reg="Carychium">C.</tp:taxon-name-part> <tp:taxon-name-part taxon-name-part-type="species" reg="mexicanum">mexicanum</tp:taxon-name-part></tp:taxon-name></italic> (topo. vicinity) (<abbrev xmlns:xlink="http://www.w3.org/1999/xlink" xlink:title="nano-computed tomography" id="ABBRID0EK1BG" xlink:type="simple">CT</abbrev>)</td><td rowspan="1" colspan="1">
                        <abbrev xmlns:xlink="http://www.w3.org/1999/xlink" xlink:title="Adrienne Jochum Collection" id="ABBRID0ES1BG" xlink:type="simple">AJC</abbrev> 2092</td><td rowspan="1" colspan="1">1</td><td rowspan="1" colspan="1">1.64</td><td rowspan="1" colspan="1">0.80</td><td rowspan="1" colspan="1">0.70</td><td rowspan="1" colspan="1">0.58</td><td rowspan="1" colspan="1">4.00</td></tr><tr><td rowspan="1" colspan="1">
                        <italic><tp:taxon-name><tp:taxon-name-part taxon-name-part-type="genus" reg="Carychium">C.</tp:taxon-name-part> <tp:taxon-name-part taxon-name-part-type="species" reg="mexicanum">mexicanum</tp:taxon-name-part></tp:taxon-name></italic> (topo. vicinity)</td><td rowspan="1" colspan="1">
                        <abbrev xmlns:xlink="http://www.w3.org/1999/xlink" xlink:title="Adrienne Jochum Collection" id="ABBRID0E32BG" xlink:type="simple">AJC</abbrev> 2092</td><td rowspan="1" colspan="1">2</td><td rowspan="1" colspan="1">1.63</td><td rowspan="1" colspan="1">0.72</td><td rowspan="1" colspan="1">0.59</td><td rowspan="1" colspan="1">0.54</td><td rowspan="1" colspan="1">4.25</td></tr><tr><td rowspan="1" colspan="1">
                        <italic><tp:taxon-name><tp:taxon-name-part taxon-name-part-type="genus" reg="Carychium">C.</tp:taxon-name-part> <tp:taxon-name-part taxon-name-part-type="species" reg="mexicanum">mexicanum</tp:taxon-name-part></tp:taxon-name></italic> (topo. vicinity)</td><td rowspan="1" colspan="1">
                        <abbrev xmlns:xlink="http://www.w3.org/1999/xlink" xlink:title="Adrienne Jochum Collection" id="ABBRID0EG4BG" xlink:type="simple">AJC</abbrev> 2092</td><td rowspan="1" colspan="1">3</td><td rowspan="1" colspan="1">1.68</td><td rowspan="1" colspan="1">0.80</td><td rowspan="1" colspan="1">0.69</td><td rowspan="1" colspan="1">0.59</td><td rowspan="1" colspan="1">4.50</td></tr><tr><td rowspan="1" colspan="1">
                        <italic><tp:taxon-name><tp:taxon-name-part taxon-name-part-type="genus" reg="Carychium">C.</tp:taxon-name-part> <tp:taxon-name-part taxon-name-part-type="species" reg="mexicanum">mexicanum</tp:taxon-name-part></tp:taxon-name></italic> (topo. vicinity)</td><td rowspan="1" colspan="1">
                        <abbrev xmlns:xlink="http://www.w3.org/1999/xlink" xlink:title="Adrienne Jochum Collection" id="ABBRID0EQ5BG" xlink:type="simple">AJC</abbrev> 2092</td><td rowspan="1" colspan="1">4</td><td rowspan="1" colspan="1">1.66</td><td rowspan="1" colspan="1">0.79</td><td rowspan="1" colspan="1">0.69</td><td rowspan="1" colspan="1">0.58</td><td rowspan="1" colspan="1">4.20</td></tr><tr><td rowspan="1" colspan="3">
                        <bold>Mean <italic><tp:taxon-name><tp:taxon-name-part taxon-name-part-type="genus" reg="Carychium">C.</tp:taxon-name-part> <tp:taxon-name-part taxon-name-part-type="species" reg="mexicanum">mexicanum</tp:taxon-name-part></tp:taxon-name></italic></bold>
                      </td><td rowspan="1" colspan="1">
                        <bold>1.65</bold>
                      </td><td rowspan="1" colspan="1">
                        <bold>0.78</bold>
                      </td><td rowspan="1" colspan="1">
                        <bold>0.67</bold>
                      </td><td rowspan="1" colspan="1">
                        <bold>0.57</bold>
                      </td><td rowspan="1" colspan="1">
                        <bold>4.23</bold>
                      </td></tr><tr><td rowspan="1" colspan="1">
                        <italic><tp:taxon-name><tp:taxon-name-part taxon-name-part-type="genus" reg="Carychium">C.</tp:taxon-name-part> <tp:taxon-name-part taxon-name-part-type="species" reg="zarzaae">zarzaae</tp:taxon-name-part></tp:taxon-name></italic> <bold>sp. n. Holotype</bold></td><td rowspan="1" colspan="1">
                        <abbrev xmlns:xlink="http://www.w3.org/1999/xlink" xlink:title="Adrienne Jochum Collection" id="ABBRID0EMBAI" xlink:type="simple">AJC</abbrev> 1902/<named-content xmlns:xlink="http://www.w3.org/1999/xlink" content-type="dwc:institutional_code" xlink:type="simple">NMBE</named-content></td><td rowspan="1" colspan="1">2</td><td rowspan="1" colspan="1">1.74</td><td rowspan="1" colspan="1">0.84</td><td rowspan="1" colspan="1">0.67</td><td rowspan="1" colspan="1">0.55</td><td rowspan="1" colspan="1">4.25</td></tr><tr><td rowspan="1" colspan="1">
                        <italic><tp:taxon-name><tp:taxon-name-part taxon-name-part-type="genus" reg="Carychium">C.</tp:taxon-name-part> <tp:taxon-name-part taxon-name-part-type="species" reg="zarzaae">zarzaae</tp:taxon-name-part></tp:taxon-name></italic> sp. n. Paratype (<abbrev xmlns:xlink="http://www.w3.org/1999/xlink" xlink:title="nano-computed tomography" id="ABBRID0EWCAI" xlink:type="simple">CT</abbrev>)</td><td rowspan="1" colspan="1">
                        <abbrev xmlns:xlink="http://www.w3.org/1999/xlink" xlink:title="Adrienne Jochum Collection" id="ABBRID0E5CAI" xlink:type="simple">AJC</abbrev> 1902/<named-content xmlns:xlink="http://www.w3.org/1999/xlink" content-type="dwc:institutional_code" xlink:type="simple">NMBE</named-content></td><td rowspan="1" colspan="1">1</td><td rowspan="1" colspan="1">1.69</td><td rowspan="1" colspan="1">0.82</td><td rowspan="1" colspan="1">0.65</td><td rowspan="1" colspan="1">0.59</td><td rowspan="1" colspan="1">4.25</td></tr><tr><td rowspan="1" colspan="3">
                        <bold>Mean <italic><tp:taxon-name><tp:taxon-name-part taxon-name-part-type="genus" reg="Carychium">C.</tp:taxon-name-part> <tp:taxon-name-part taxon-name-part-type="species" reg="zarzaae">zarzaae</tp:taxon-name-part></tp:taxon-name></italic></bold>
                      </td><td rowspan="1" colspan="1">
                        <bold>1.72</bold>
                      </td><td rowspan="1" colspan="1">
                        <bold>0.83</bold>
                      </td><td rowspan="1" colspan="1">
                        <bold>0.66</bold>
                      </td><td rowspan="1" colspan="1">
                        <bold>0.57</bold>
                      </td><td rowspan="1" colspan="1">
                        <bold>4.25</bold>
                      </td></tr></tbody></table></table-wrap><fig id="F11" position="float" orientation="portrait"><label>Figure 11.</label><caption><p>
                    <italic><tp:taxon-name><tp:taxon-name-part taxon-name-part-type="genus" reg="Carychium">Carychium</tp:taxon-name-part> <tp:taxon-name-part taxon-name-part-type="species" reg="belizeense">belizeense</tp:taxon-name-part></tp:taxon-name></italic> sp. n. <bold>A–F</bold> holotype (<named-content xmlns:xlink="http://www.w3.org/1999/xlink" content-type="dwc:institutional_code" xlink:type="simple">NMBE</named-content> 549923/1) <bold>G–L</bold> paratype shell (<named-content xmlns:xlink="http://www.w3.org/1999/xlink" content-type="dwc:institutional_code" xlink:type="simple">NMBE</named-content> 549924/8) <bold>A, I</bold> prominent parietal denticle and parieto-columellar callus. Scale bar 1 mm.</p></caption><graphic xmlns:xlink="http://www.w3.org/1999/xlink" xlink:href="zookeys-675-097-g011.jpg" position="float" orientation="portrait" xlink:type="simple" id="oo_137133.jpg"/></fig><fig id="F4" position="float" orientation="portrait"><label>Figure 4.</label><caption><p>
                    <italic><tp:taxon-name><tp:taxon-name-part taxon-name-part-type="genus" reg="Carychium">Carychium</tp:taxon-name-part> <tp:taxon-name-part taxon-name-part-type="species" reg="hardiei">hardiei</tp:taxon-name-part></tp:taxon-name></italic> sp. n. <bold>A</bold>–<bold>F</bold> holotype (<named-content xmlns:xlink="http://www.w3.org/1999/xlink" content-type="dwc:institutional_code" xlink:type="simple">NMBE</named-content> 549920/1) <bold>G–L</bold> paratype shell (<named-content xmlns:xlink="http://www.w3.org/1999/xlink" content-type="dwc:institutional_code" xlink:type="simple">NMBE</named-content> 549921/8). Scale bar 1 mm.</p></caption><graphic xmlns:xlink="http://www.w3.org/1999/xlink" xlink:href="zookeys-675-097-g004.jpg" position="float" orientation="portrait" xlink:type="simple" id="oo_137125.jpg"/></fig><fig id="F5" position="float" orientation="portrait"><label>Figure 5.</label><caption><p>
                    <italic><tp:taxon-name><tp:taxon-name-part taxon-name-part-type="genus" reg="Carychium">Carychium</tp:taxon-name-part> <tp:taxon-name-part taxon-name-part-type="species" reg="hardiei">hardiei</tp:taxon-name-part></tp:taxon-name></italic> sp. n. <bold>A–F</bold> <abbrev xmlns:xlink="http://www.w3.org/1999/xlink" xlink:title="nano-computed tomography" id="ABBRID0ESWAG" xlink:type="simple">CT</abbrev> scans showing columellar apparatus of paratype (<named-content xmlns:xlink="http://www.w3.org/1999/xlink" content-type="dwc:institutional_code" xlink:type="simple">NMBE</named-content> 549921/8) <bold>G</bold> umbilical view <bold>H</bold> aerial view of protoconch and spire. Scale bar 1 mm.</p></caption><graphic xmlns:xlink="http://www.w3.org/1999/xlink" xlink:href="zookeys-675-097-g005.jpg" position="float" orientation="portrait" xlink:type="simple" id="oo_137126.jpg"/></fig><fig id="F8" position="float" orientation="portrait"><label>Figure 8.</label><caption><p>Comparative material, <italic><tp:taxon-name><tp:taxon-name-part taxon-name-part-type="genus" reg="Carychium">Carychium</tp:taxon-name-part> <tp:taxon-name-part taxon-name-part-type="species" reg="mexicanum">mexicanum</tp:taxon-name-part></tp:taxon-name></italic> Pilsbry, 1891 (<abbrev xmlns:xlink="http://www.w3.org/1999/xlink" xlink:title="Adrienne Jochum Collection" id="ABBRID0EHMAI" xlink:type="simple">AJC</abbrev> 2092) from Puebla, Mexico. <bold>A–L</bold> fresh shells collected proximal to topotypic locality (Orizaba, Mexico) <bold>A, I–J</bold> degrees of variation in apertural barriers. Scale bar 1 mm.</p></caption><graphic xmlns:xlink="http://www.w3.org/1999/xlink" xlink:href="zookeys-675-097-g008.jpg" position="float" orientation="portrait" xlink:type="simple" id="oo_137130.jpg"/></fig><fig id="F9" position="float" orientation="portrait"><label>Figure 9.</label><caption><p>Comparative material, <italic><tp:taxon-name><tp:taxon-name-part taxon-name-part-type="genus" reg="Carychium">Carychium</tp:taxon-name-part> <tp:taxon-name-part taxon-name-part-type="species" reg="mexicanum">mexicanum</tp:taxon-name-part></tp:taxon-name></italic> Pilsbry, 1891 (<abbrev xmlns:xlink="http://www.w3.org/1999/xlink" xlink:title="Adrienne Jochum Collection" id="ABBRID0EHNAI" xlink:type="simple">AJC</abbrev> 2092) from Puebla, Mexico <bold>A, C, E, G, I, K</bold> and topotypic <italic><tp:taxon-name><tp:taxon-name-part taxon-name-part-type="genus" reg="Carychium">C.</tp:taxon-name-part> <tp:taxon-name-part taxon-name-part-type="species" reg="costaricanum">costaricanum</tp:taxon-name-part></tp:taxon-name></italic> E. von Martens, 1898 (<abbrev xmlns:xlink="http://www.w3.org/1999/xlink" xlink:title="Adrienne Jochum Collection" id="ABBRID0EYNAI" xlink:type="simple">AJC</abbrev> 2093) <bold>B, D, F, H, J, L</bold>; <bold>A–L</bold> <abbrev xmlns:xlink="http://www.w3.org/1999/xlink" xlink:title="nano-computed tomography" id="ABBRID0EAOAI" xlink:type="simple">CT</abbrev> scans showing columellar apparatus and configuration of the columellar lamella in both species <bold>A–L</bold>. Scale bar 1 mm.</p></caption><graphic xmlns:xlink="http://www.w3.org/1999/xlink" xlink:href="zookeys-675-097-g009.jpg" position="float" orientation="portrait" xlink:type="simple" id="oo_137131.jpg"/></fig><fig id="F3" position="float" orientation="portrait"><label>Figure 3.</label><caption><p>Neighbor-Joining overview topology based on COI K2P-distances for all North and Central American evolutionary lineages accessed in <xref ref-type="bibr" rid="B38">Weigand et al. (2013)</xref> and the three newly described <italic><tp:taxon-name><tp:taxon-name-part taxon-name-part-type="genus" reg="Carychium">Carychium</tp:taxon-name-part></tp:taxon-name></italic> species. COI data for <italic><tp:taxon-name><tp:taxon-name-part taxon-name-part-type="genus" reg="Carychium">C.</tp:taxon-name-part> <tp:taxon-name-part taxon-name-part-type="species" reg="mexicanum">mexicanum</tp:taxon-name-part></tp:taxon-name></italic> and <italic><tp:taxon-name><tp:taxon-name-part taxon-name-part-type="genus" reg="Carychium">C.</tp:taxon-name-part> <tp:taxon-name-part taxon-name-part-type="species" reg="jardineanum">jardineanum</tp:taxon-name-part></tp:taxon-name></italic> are added. Numbers at the branches indicate bootstrap support for the lineages. BOLD-IDs: <italic><tp:taxon-name><tp:taxon-name-part taxon-name-part-type="genus" reg="Carychium">Carychium</tp:taxon-name-part></tp:taxon-name></italic> lineage C1, E / SE USA: <bold>BARCA014-10</bold>, <bold>BARCA015-10</bold>, <bold>BARCA019-10</bold>, <bold>BARCA020-10</bold>, <bold>BARCA021-10</bold>, <bold>BARCA022-10</bold>, <bold>BARCA025-10</bold>, <bold>BARCA026-10</bold>, <bold>BARCA027-10</bold>, <bold>BARCA028-10</bold>, <bold>BARCA029-10</bold>, <bold>BARCA030-10</bold>, <bold>BARCA127-12</bold>; C2 <italic><tp:taxon-name><tp:taxon-name-part taxon-name-part-type="genus" reg="Carychium">C.</tp:taxon-name-part> <tp:taxon-name-part taxon-name-part-type="species" reg="exiguum">exiguum</tp:taxon-name-part></tp:taxon-name></italic> (<xref ref-type="bibr" rid="B33">Say 1822</xref>): <bold>BARCA041-10</bold>, <bold>BARCA042-10</bold>, <bold>BARCA043-10</bold>; C3 <italic><tp:taxon-name><tp:taxon-name-part taxon-name-part-type="genus" reg="Carychium">C.</tp:taxon-name-part> <tp:taxon-name-part taxon-name-part-type="species" reg="exile">exile</tp:taxon-name-part></tp:taxon-name></italic> H.C. Lea, 1842: <bold>BARCA044-10</bold>, <bold>BARCA045-10</bold>, <bold>BARCA046-10</bold>, <bold>BARCA047-10</bold>, <bold>BARCA048-10</bold>, <bold>BARCA049-10</bold>, <bold>BARCA050-10</bold>, <bold>BARCA051-10</bold>; <italic><tp:taxon-name><tp:taxon-name-part taxon-name-part-type="genus" reg="Carychium">Carychium</tp:taxon-name-part></tp:taxon-name></italic> lineage C4, USA; Florida: <bold>BARCA128-12</bold>; C5 <italic><tp:taxon-name><tp:taxon-name-part taxon-name-part-type="genus" reg="Carychium">C.</tp:taxon-name-part> <tp:taxon-name-part taxon-name-part-type="species" reg="floridanum">floridanum</tp:taxon-name-part></tp:taxon-name></italic> G.H. Clapp, 1918: <bold>BARCA032-10</bold>, <bold>BARCA033-10</bold>, <bold>BARCA034-10</bold>, <bold>BARCA035-10</bold>, <bold>BARCA037-10</bold>; C9 <italic><tp:taxon-name><tp:taxon-name-part taxon-name-part-type="genus" reg="Carychium">C.</tp:taxon-name-part> <tp:taxon-name-part taxon-name-part-type="species" reg="hardiei">hardiei</tp:taxon-name-part></tp:taxon-name></italic> sp. n.: <bold>BARCA038-10</bold>, <bold>BARCA039-10</bold>, <bold>BARCA040-10</bold>; C10 <italic><tp:taxon-name><tp:taxon-name-part taxon-name-part-type="genus" reg="Carychium">C.</tp:taxon-name-part> <tp:taxon-name-part taxon-name-part-type="species" reg="belizeense">belizeense</tp:taxon-name-part></tp:taxon-name></italic> sp. n.: <bold>BARCA135-12</bold>, <bold>BARCA136-12</bold>; C11 <italic><tp:taxon-name><tp:taxon-name-part taxon-name-part-type="genus" reg="Carychium">C.</tp:taxon-name-part> <tp:taxon-name-part taxon-name-part-type="species" reg="costaricanum">costaricanum</tp:taxon-name-part></tp:taxon-name></italic> E. von Martens, 1898: <bold>BARCA137-12</bold>, <bold>BARCA138-12</bold>, <bold>BARCA139-12</bold>, <bold>BARCA140-12</bold>, <bold>BARCA141-12</bold>; <italic><tp:taxon-name><tp:taxon-name-part taxon-name-part-type="genus" reg="Carychium">Carychium</tp:taxon-name-part></tp:taxon-name></italic> lineage C12, Panama: <bold>BARCA142-12</bold>, <bold>BARCA143-12</bold>, <bold>BARCA144-12</bold>; C13 <italic><tp:taxon-name><tp:taxon-name-part taxon-name-part-type="genus" reg="Carychium">C.</tp:taxon-name-part> <tp:taxon-name-part taxon-name-part-type="species" reg="zarzaae">zarzaae</tp:taxon-name-part></tp:taxon-name></italic> sp. n.: <bold>BARCA145-12</bold>, <bold>BARCA146-12</bold>, <bold>BARCA147-12</bold>, <bold>BARCA148-12</bold>; C14 <italic><tp:taxon-name><tp:taxon-name-part taxon-name-part-type="genus" reg="Carychium">C.</tp:taxon-name-part> <tp:taxon-name-part taxon-name-part-type="species" reg="minimum">minimum</tp:taxon-name-part></tp:taxon-name></italic> O.F. Müller, 1774: <bold>BARCA064-10</bold>, <bold>BARCA065-10</bold>, <bold>BARCA069-10</bold>; C15 <italic><tp:taxon-name><tp:taxon-name-part taxon-name-part-type="genus" reg="Carychium">C.</tp:taxon-name-part> <tp:taxon-name-part taxon-name-part-type="species" reg="nannodes">nannodes</tp:taxon-name-part></tp:taxon-name></italic> G.H. Clapp, 1905: <bold>BARCA099-10</bold>, <bold>BARCA100-10</bold>, <bold>BARCA149-12</bold>; C20 <italic><tp:taxon-name><tp:taxon-name-part taxon-name-part-type="genus" reg="Carychium">C.</tp:taxon-name-part> <tp:taxon-name-part taxon-name-part-type="species" reg="occidentale">occidentale</tp:taxon-name-part></tp:taxon-name></italic> Pilsbry, 1891: <bold>BARCA054-10</bold>, <bold>BARCA055-10</bold>, <bold>BARCA058-10</bold>, <bold>BARCA059-10</bold>, <bold>BARCA061-10</bold>; C23 <italic><tp:taxon-name><tp:taxon-name-part taxon-name-part-type="genus" reg="Carychium">C.</tp:taxon-name-part> <tp:taxon-name-part taxon-name-part-type="species" reg="tridentatum">tridentatum</tp:taxon-name-part></tp:taxon-name></italic> (Risso, 1826): <bold>BARCA075-10</bold>, <bold>BARCA079-10</bold>, <bold>BARCA081-10</bold>; <italic><tp:taxon-name><tp:taxon-name-part taxon-name-part-type="genus" reg="Carychium">C.</tp:taxon-name-part> <tp:taxon-name-part taxon-name-part-type="species" reg="mexicanum">mexicanum</tp:taxon-name-part></tp:taxon-name></italic> Pilsbry, 1891: <bold>BARCA221-17</bold>; <italic><tp:taxon-name><tp:taxon-name-part taxon-name-part-type="genus" reg="Carychium">C.</tp:taxon-name-part> <tp:taxon-name-part taxon-name-part-type="species" reg="jardineanum">jardineanum</tp:taxon-name-part></tp:taxon-name></italic> (Chitty, 1853): <bold>BARCA222-17</bold>; Z3 <italic><tp:taxon-name><tp:taxon-name-part taxon-name-part-type="genus" reg="Zospeum">Zospeum</tp:taxon-name-part> <tp:taxon-name-part taxon-name-part-type="species" reg="exiguum">exiguum</tp:taxon-name-part></tp:taxon-name></italic> Kuščer, 1932; <bold>BARCA116-10</bold>; Z4: <italic><tp:taxon-name><tp:taxon-name-part taxon-name-part-type="genus" reg="Zospeum">Zospeum</tp:taxon-name-part> <tp:taxon-name-part taxon-name-part-type="species" reg="frauenfeldi">frauenfeldi</tp:taxon-name-part></tp:taxon-name></italic> (Freyer, 1855): <bold>BARCA107-10</bold>.</p></caption><graphic xmlns:xlink="http://www.w3.org/1999/xlink" xlink:href="zookeys-675-097-g003.jpg" position="float" orientation="portrait" xlink:type="simple" id="oo_137123.jpg"/></fig></tp:treatment-sec><ref-list><ref id="B38"><mixed-citation xmlns:xlink="http://www.w3.org/1999/xlink" xlink:type="simple">
          <person-group><name name-style="western"><surname>Weigand</surname><given-names>AM</given-names></name><name name-style="western"><surname>Jochum</surname><given-names>A</given-names></name><name name-style="western"><surname>Slapnik</surname><given-names>R</given-names></name><name name-style="western"><surname>Schnitzler</surname><given-names>J</given-names></name><name name-style="western"><surname>Zarza</surname><given-names>E</given-names></name><name name-style="western"><surname>Klussmann-Kolb</surname><given-names>A</given-names></name></person-group> (<year>2013</year>) <article-title>Evolution of microgastropods (<tp:taxon-name><tp:taxon-name-part taxon-name-part-type="superfamily">Ellobioidea</tp:taxon-name-part></tp:taxon-name>, <tp:taxon-name><tp:taxon-name-part taxon-name-part-type="family">Carychiidae</tp:taxon-name-part></tp:taxon-name>): Integrating taxonomic, phylogenetic and evolutionary hypotheses</article-title>. <source>BMC Evolutionary Biology</source> <volume>13</volume>(<issue>1</issue>): <fpage>18</fpage>. <ext-link xlink:type="simple" ext-link-type="doi" xlink:href="10.1186/1471-2148-13-18">http://dx.doi.org/10.1186/1471-2148-13-18</ext-link></mixed-citation></ref><ref id="B11"><mixed-citation xmlns:xlink="http://www.w3.org/1999/xlink" xlink:type="simple">
          <person-group><name name-style="western"><surname>Hijmans</surname><given-names>RJ</given-names></name><name name-style="western"><surname>Cameron</surname><given-names>SE</given-names></name><name name-style="western"><surname>Parra</surname><given-names>JL</given-names></name><name name-style="western"><surname>Jones</surname><given-names>PG</given-names></name><name name-style="western"><surname>Jarvis</surname><given-names>A</given-names></name></person-group> (<year>2005</year>) <article-title>Very high resolution interpolated climate surfaces for global land areas.</article-title> <source>International Journal of Climatology</source> <volume>25</volume>: <fpage>1965</fpage>–<lpage>1978</lpage>. <ext-link xlink:type="simple" ext-link-type="doi" xlink:href="10.1002/joc.1276">http://dx.doi.org/10.1002/joc.1276</ext-link></mixed-citation></ref><ref id="B8"><mixed-citation xmlns:xlink="http://www.w3.org/1999/xlink" xlink:type="simple">
          <institution xlink:type="simple">Esri Data and Maps</institution> (<year>2002</year>) <source>Redlands, California: Environmental Systems Research Institute</source>.</mixed-citation></ref><ref id="B33"><mixed-citation xmlns:xlink="http://www.w3.org/1999/xlink" xlink:type="simple">
          <person-group><name name-style="western"><surname>Say</surname><given-names>T</given-names></name></person-group> (<year>1822</year>) <article-title>Description of univalve terrestrial and fluviatile shells of the United States.</article-title> <source>Journal of the Academy of Natural Sciences of Philadelphia</source> <volume>2</volume>(<issue>2</issue>): <fpage>370</fpage>–<lpage>381</lpage>.</mixed-citation></ref><ref id="B30"><mixed-citation xmlns:xlink="http://www.w3.org/1999/xlink" xlink:type="simple">
          <person-group><name name-style="western"><surname>Pilsbry</surname><given-names>HA</given-names></name></person-group> (<year>1948</year>) <article-title>Land <tp:taxon-name><tp:taxon-name-part taxon-name-part-type="phylum">Mollusca</tp:taxon-name-part></tp:taxon-name> of North America (north of Mexico). Volume 2, Part 2</article-title>. <source>The Academy of Natural Sciences of Philadelphia, Monographs</source> <volume>3</volume>: i–xlvii + <fpage>521</fpage>–<lpage>1113</lpage>.</mixed-citation></ref></ref-list></tp:taxon-treatment>
